# Supplementary material for: Membrane Vesicles Released by a hypervesiculating Escherichia coli Nissle 1917 tolR Mutant Are Highly Heterogeneous and Show Reduced Capacity for Epithelial Cell Interaction and Entry
Source: PLoS One. 2016 Dec 30;11(12):e0169186. doi: 10.1371/journal.pone.0169186 (PMC5201253; doi:10.1371/journal.pone.0169186)
Supplement: S1 Table — Identification of gel-excised seven protein bands labelled by numbers in Fig 2, which were differentially expressed between EcN and EcN tolR. (XLSX) [file pone.0169186.s005.xlsx]

## Sheet: Full1
BAND: 1
Accession	Description	Score	Coverage	# Proteins	# Unique Peptides	# Peptides	# PSMs	# AAs	MW [kDa]	calc. pI	Homologue protein in E coli K12 (BLAST)
P04949	Flagellin OS=Escherichia coli (strain K12) GN=fliC PE=1 SV=2 - [FLIC_ECOLI]	3730.9	33.13	1	3	25	1083	498	51.2646	4.729
	A2	Sequence	# PSMs	# Proteins	# Protein Groups	Protein Group Accessions	Modifications	q-Value	PEP	Charge	MH+ [Da]	ΔM [ppm]	RT [min]	# Missed Cleavages
	High	IQDADYATEVSNmSKAQIIQQAGNSVLAK	8	2	2	P04949;Q08860	M13(Oxidation)	0	0.0005253	3	3109.55	0.254201	38.9737	1
	High	NANDGISVAQTTEGALSEINNNLQR	159	2	2	P04949;Q08860		0	0.02627	3	2629.29	2.29962	44.7949	0
	High	LSSGLRINSAKDDAAGQAIANR	3	4	3	P04949;P06179;Q08860		0	0.002597	3	2228.17	-2.03233	29.263	2
	High	SSLGAVQNRLDSAVTNLNNTTTNLSEAQSR	2	2	2	P04949;Q08860		0	0.006627	3	3161.57	-1.90492	42.8837	1
	High	LDSAVTNLNNTTTNLSEAQSR	160	2	2	P04949;Q08860		0	0.01394	2	2249.1	0.388892	22.4011	0
	High	IQDADYATEVSNmSK	64	2	2	P04949;Q08860	M13(Oxidation)	0	0.001924	2	1687.75	0.185048	26.9189	0
	High	GLTQAARNANDGISVAQTTEGALSEINNNLQR	2	2	2	P04949;Q08860		0	0.01197	3	3326.66	-3.17712	45.228	1
	High	AQIIQQAGNSVLAK	58	2	2	P04949;Q08860		0	0.003517	2	1440.82	1.67421	51.9329	0
	High	INSAKDDAAGQAIANR	11	4	3	P04949;P06179;Q08860		0	0.01387	2	1614.82	1.20597	21.5179	1
	High	IQDADYATEVSNMSK	7	2	2	P04949;Q08860		0	0.004246	2	1671.75	-0.883377	22.1421	0
	High	ALDDAIASVDK	130	1	1	P04949		0	0.01244	2	1117.58	1.35073	38.282	0
	High	ALDDAIASVDKFR	23	1	1	P04949		0	0.007176	2	1420.74	0.386166	25.0169	1
	High	DDAAGQAIANR	87	4	3	P04949;P06179;Q08860		0	0.01405	2	1101.53	-1.68352	19.5592	0
	High	AQIIQQAGNSVLAKANQVPQQVLSLLQG	2	2	2	P04949;Q08860		0	0.01857	3	2916.63	0.781417	31.4451	1
	High	NQSALSSSIER	120	2	2	P04949;Q08860		0	0.02805	2	1191.6	2.48534	38.8632	0
	High	FTSNIKGLTQAAR	6	2	2	P04949;Q08860		0	0.01282	2	1406.77	-0.194365	31.047	1
	High	ANQVPQQVLSLLQG	96	2	2	P04949;Q08860		0	0.01039	3	1494.83	1.76743	29.9533	0
	High	SSLGAVQNR	59	2	2	P04949;Q08860		0	0.02588	2	931.495	-0.675923	78.9238	0
	High	ALDDAIASVDKFRSSLGAVQNR	2	1	1	P04949		0	0.0121	4	2333.22	1.32796	39.3137	2
	High	DDAAGQAIANRFTSNIKGLTQAAR	1	2	2	P04949;Q08860		0.002	0.06206	3	2489.3	4.1302	43.305	2
	High	INSAKDDAAGQAIANRFTSNIK	1	2	2	P04949;Q08860		0.002	0.0987	4	2305.18	-2.33669	34.7118	2
	High	SRLDEIDR	30	2	2	P04949;Q08860		0.002	0.1184	2	1003.52	1.54039	22.4393	1
	High	FRSSLGAVQNR	4	2	2	P04949;Q08860		0.002	0.1307	3	1234.66	-2.60913	23.7361	1
	High	DDAAGQAIANRFTSNIK	1	2	2	P04949;Q08860		0.002	0.1138	3	1791.9	-1.44156	36.7605	1
	High	NQSALSSSIERLSSGLR	1	2	2	P04949;Q08860		0.002	0.05577	3	1804.95	-1.87939	42.8719	1
	High	LDEIDR	46	2	2	P04949;Q08860		0.002	0.1699	2	760.383	-0.172084	43.3579	0
Q08860	Flagellin OS=Shigella flexneri GN=fliC PE=3 SV=1 - [FLIC_SHIFL]	3271.18	36	1	2	24	931	550	56.6031	4.76709	Flagellin (P04949)
	A2	Sequence	# PSMs	# Proteins	# Protein Groups	Protein Group Accessions	Modifications	q-Value	PEP	Charge	MH+ [Da]	ΔM [ppm]	RT [min]	# Missed Cleavages
	High	IQDADYATEVSNmSKAQIIQQAGNSVLAK	8	2	2	P04949;Q08860	M13(Oxidation)	0	0.0005253	3	3109.55	0.254201	38.9737	1
	High	NANDGISVAQTTEGALSEINNNLQR	159	2	2	P04949;Q08860		0	0.02627	3	2629.29	2.29962	44.7949	0
	High	LSSGLRINSAKDDAAGQAIANR	3	4	3	P04949;P06179;Q08860		0	0.002597	3	2228.17	-2.03233	29.263	2
	High	SSLGAVQNRLDSAVTNLNNTTTNLSEAQSR	2	2	2	P04949;Q08860		0	0.006627	3	3161.57	-1.90492	42.8837	1
	High	LDSAVTNLNNTTTNLSEAQSR	160	2	2	P04949;Q08860		0	0.01394	2	2249.1	0.388892	22.4011	0
	High	IQDADYATEVSNmSK	64	2	2	P04949;Q08860	M13(Oxidation)	0	0.001924	2	1687.75	0.185048	26.9189	0
	High	GLTQAARNANDGISVAQTTEGALSEINNNLQR	2	2	2	P04949;Q08860		0	0.01197	3	3326.66	-3.17712	45.228	1
	High	AQIIQQAGNSVLAK	58	2	2	P04949;Q08860		0	0.003517	2	1440.82	1.67421	51.9329	0
	High	INSAKDDAAGQAIANR	11	4	3	P04949;P06179;Q08860		0	0.01387	2	1614.82	1.20597	21.5179	1
	High	IQDADYATEVSNMSK	7	2	2	P04949;Q08860		0	0.004246	2	1671.75	-0.883377	22.1421	0
	High	DDAAGQAIANR	87	4	3	P04949;P06179;Q08860		0	0.01405	2	1101.53	-1.68352	19.5592	0
	High	AQIIQQAGNSVLAKANQVPQQVLSLLQG	2	2	2	P04949;Q08860		0	0.01857	3	2916.63	0.781417	31.4451	1
	High	NQSALSSSIER	120	2	2	P04949;Q08860		0	0.02805	2	1191.6	2.48534	38.8632	0
	High	FTSNIKGLTQAAR	6	2	2	P04949;Q08860		0	0.01282	2	1406.77	-0.194365	31.047	1
	High	ANQVPQQVLSLLQG	96	2	2	P04949;Q08860		0	0.01039	3	1494.83	1.76743	29.9533	0
	High	VSGQTQFNGVNVLAKDGSmK	2	1	1	Q08860	M19(Oxidation)	0	0.002914	3	2096.04	-0.622825	34.7717	1
	High	SSLGAVQNR	59	2	2	P04949;Q08860		0	0.02588	2	931.495	-0.675923	78.9238	0
	High	DDAAGQAIANRFTSNIKGLTQAAR	1	2	2	P04949;Q08860		0.002	0.06206	3	2489.3	4.1302	43.305	2
	High	INSAKDDAAGQAIANRFTSNIK	1	2	2	P04949;Q08860		0.002	0.0987	4	2305.18	-2.33669	34.7118	2
	High	SRLDEIDR	30	2	2	P04949;Q08860		0.002	0.1184	2	1003.52	1.54039	22.4393	1
	High	FRSSLGAVQNR	4	2	2	P04949;Q08860		0.002	0.1307	3	1234.66	-2.60913	23.7361	1
	High	DDAAGQAIANRFTSNIK	1	2	2	P04949;Q08860		0.002	0.1138	3	1791.9	-1.44156	36.7605	1
	High	NQSALSSSIERLSSGLR	1	2	2	P04949;Q08860		0.002	0.05577	3	1804.95	-1.87939	42.8719	1
	High	LDEIDR	46	2	2	P04949;Q08860		0.002	0.1699	2	760.383	-0.172084	43.3579	0
	High	ELTVQASTGTNSDSDLDSIQDEIK	1	1	1	Q08860		0.009	0.3373	3	2566.19	-5.89844	39.8426	0
	A2	Sequence	# PSMs	# Proteins	# Protein Groups	Protein Group Accessions	Modifications	q-Value	PEP	Charge	MH+ [Da]	ΔM [ppm]	RT [min]	# Missed Cleavages
	High	GGGGGGYGSGGSSYGSGGGSYGSGGGGGGGR	3	1	1	P04264		0	0.0001234	3	2383.95	0.421463	22.4093	0
	High	GSYGSGGSSYGSGGGSYGSGGGGGGHGSYGSGSSSGGYR	5	1	1	P04264		0	0.01968	3	3312.32	3.34441	24.5278	0
	High	THNLEPYFESFINNLR	5	1	1	P04264		0	0.0003469	3	1993.97	-1.43494	51.2947	0
	High	QISNLQQSISDAEQR	2	1	1	P04264		0	0.00383	2	1716.85	-1.95438	34.635	0
	High	NKLNDLEDALQQAK	4	1	1	P04264		0	0.01209	2	1599.84	1.62517	38.7586	1
	High	SGGGFSSGSAGIINYQR	2	1	1	P04264		0	0.01853	2	1657.79	0.118904	34.6286	0
	High	FLEQQNQVLQTK	2	2	2	P04264;P35908		0	0.01036	2	1475.78	-2.97464	31.9167	0
	High	SLDLDSIIAEVK	3	1	1	P04264		0	0.01912	2	1302.72	2.11236	29.5064	0
	High	LNDLEDALQQAK	2	1	1	P04264		0	0.006775	2	1357.7	1.3465	37.7898	0
	High	SKAEAESLYQSK	5	1	1	P04264		0	0.00967	2	1340.67	1.69698	22.3561	1
	High	SLNNQFASFIDK	2	1	1	P04264		0	0.01595	2	1383.69	-0.710164	42.646	0
	High	WELLQQVDTSTR	2	1	1	P04264		0	0.005408	2	1475.75	-0.0775229	26.3495	0
	High	mSGEcAPNVSVSVSTSHTTISGGGSR	5	1	1	P04264	M1(Oxidation); C5(Carbamidomethyl)	0	0.0007111	3	2581.16	-2.00295	30.1449	0
	High	LALDLEIATYR	4	2	1	P04264		0	0.008448	2	1277.71	0.459876	45.6011	0
	High	NMQDmVEDYR	4	1	1	P04264	M5(Oxidation)	0	0.02671	2	1316.52	-0.125056	28.9398	0
	High	KQISNLQQSISDAEQR	2	1	1	P04264		0	0.005403	3	1844.94	-3.77747	21.2432	1
	High	YEELQITAGR	4	1	1	P04264		0	0.02415	2	1179.6	2.82812	32.7187	0
	High	NKYEDEINKR	7	4	3	P13647;P04264;P04259		0	0.009393	3	1308.65	-1.74959	20.8504	2
	High	TNAENEFVTIK	2	1	1	P04264		0	0.02453	2	1265.63	-4.15262	33.9501	0
	High	LNDLEDALQQAKEDLAR	1	1	1	P04264		0	0.001554	3	1941.99	2.6054	47.3832	1
	High	LRSEIDNVKK	4	1	1	P04264		0	0.0316	3	1201.69	2.18756	19.8146	2
	High	TNAENEFVTIKK	4	1	1	P04264		0	0.03019	2	1393.73	-3.59529	29.3513	1
	High	DVDGAYmTK	1	1	1	P04264	M7(Oxidation)	0	0.03361	2	1015.44	0.15548	17.4875	0
	High	LDSELKNmQDmVEDYR	1	1	1	P04264	M8(Oxidation); M11(Oxidation)	0	0.005399	3	2017.88	-0.595447	20.23	1
	High	THNLEPYFESFINNLRR	2	1	1	P04264		0	0.02513	4	2150.08	0.884302	48.9964	1
	High	LDNLQQEIDFLTALYQAELSQmQTQISETNVILSmDNNR	3	1	1	P04264	M22(Oxidation); M35(Oxidation)	0.002	0.04748	4	4559.21	3.05051	63.2374	0
	High	LDNLQQEIDFLTALYQAELSQMQTQISETNVILSmDNNR	3	1	1	P04264	M35(Oxidation)	0.002	0.1719	4	4543.19	-0.637408	36.3523	0
	High	NMQDMVEDYR	2	1	1	P04264		0.002	0.04681	2	1300.53	-1.68999	22.8484	0
	High	AEAESLYQSK	3	1	1	P04264		0.002	0.0417	2	1125.54	-1.19067	24.3111	0
	High	NmQDmVEDYR	6	1	1	P04264	M2(Oxidation); M5(Oxidation)	0.002	0.04937	2	1332.52	0.0281788	23.127	0
	High	KDVDGAYMTK	2	1	1	P04264		0.002	0.07108	2	1127.54	-3.12416	21.0883	1
	High	MSGEcAPNVSVSVSTSHTTISGGGSR	1	1	1	P04264	C5(Carbamidomethyl)	0.002	0.05682	3	2565.15	-5.1161	21.0827	0
	High	DYQELMNTK	2	1	1	P04264		0.002	0.1725	2	1141.52	-3.08761	31.7478	0
	High	NKYEDEINK	2	4	3	P13647;P04264;P04259		0.002	0.09249	2	1152.55	-3.10022	21.0341	1
	High	DVDGAYMTK	2	1	1	P04264		0.002	0.05532	2	999.448	2.52056	25.1518	0
	High	IEISELNR	2	2	2	P04264;P35908		0.002	0.05255	2	973.531	-0.160007	32.1453	0
	High	DYQELmNTK	3	1	1	P04264	M6(Oxidation)	0.002	0.1455	2	1157.51	-1.92114	18.7643	0
	High	SLVNLGGSK	2	1	1	P04264		0.002	0.05889	2	874.497	-3.19468	21.7439	0
	High	TLLEGEESR	3	1	1	P04264		0.002	0.05226	2	1033.51	-2.40335	20.0166	0
	High	YEDEINKR	3	5	4	P13647;P04264;P35908;P04259		0.002	0.07603	3	1066.52	3.13844	16.8859	1
	High	SLNNQFASFIDKVR	2	1	1	P04264		0.002	0.0733	3	1638.86	-0.486511	27.2292	1
	High	GSGGGSSGGSIGGRGSSSGGVK	1	1	1	P04264		0.003	0.1751	3	1751.83	1.12351	16.4146	1
	High	YEDEINK	1	5	4	P13647;P04264;P35908;P04259		0.003	0.1904	2	910.416	1.32815	20.6852	0
	High	SISISVAR	2	1	1	P04264		0.003	0.1786	2	832.486	-2.9762	30.6083	0
	High	GSGGGSSGGSIGGR	2	1	1	P04264		0.004	0.2316	2	1092.51	4.08283	16.891	0
	High	SGGGFSSGSAGIINYQRR	1	1	1	P04264		0.004	0.2432	3	1813.89	-1.74101	32.2481	1
	High	LRSEIDNVK	1	1	1	P04264		0.005	0.2859	2	1073.6	3.19949	22.3917	1
P06179	Flagellin OS=Salmonella typhimurium (strain LT2 / SGSC1412 / ATCC 700720) GN=fliC PE=1 SV=4 - [FLIC_SALTY]	387.067	8.48	2	2	5	108	495	51.581	4.99561	Flagellin (P04949)
	A2	Sequence	# PSMs	# Proteins	# Protein Groups	Protein Group Accessions	Modifications	q-Value	PEP	Charge	MH+ [Da]	ΔM [ppm]	RT [min]	# Missed Cleavages
	High	LSSGLRINSAKDDAAGQAIANR	3	4	3	P04949;P06179;Q08860		0	0.002597	3	2228.17	-2.03233	29.263	2
	High	INSAKDDAAGQAIANR	11	4	3	P04949;P06179;Q08860		0	0.01387	2	1614.82	1.20597	21.5179	1
	High	DDAAGQAIANR	87	4	3	P04949;P06179;Q08860		0	0.01405	2	1101.53	-1.68352	19.5592	0
	High	VSGQTQFNGVK	2	2	1	P06179		0.002	0.06464	2	1164.6	-0.676726	24.2852	0
	High	SDLGAVQNR	5	2	1	P06179		0.002	0.07122	2	959.487	-3.6313	19.9321	0
	A2	Sequence	# PSMs	# Proteins	# Protein Groups	Protein Group Accessions	Modifications	q-Value	PEP	Charge	MH+ [Da]	ΔM [ppm]	RT [min]	# Missed Cleavages
	High	ALYDAELSQMQTHISDTSVVLSMDNNR	2	1	1	P04259		0	0.003669	3	3038.42	1.03352	27.559	0
	High	SRGSGGLGGAcGGAGFGSR	1	1	1	P04259	C11(Carbamidomethyl)	0	0.0001659	3	1667.77	0.71544	25.7577	1
	High	ISIGGGScAISGGYGSR	2	1	1	P04259	C8(Carbamidomethyl)	0	0.02696	2	1598.76	-1.60494	32.9534	0
	High	NLDLDSIIAEVK	2	3	3	P13647;P35908;P04259		0	0.007618	2	1329.73	1.58357	29.4742	0
	High	ATGGGLSSVGGGSSTIK	1	1	1	P04259		0	0.004929	2	1435.74	-2.1926	20.1536	0
	High	YEELQVTAGR	2	1	1	P04259		0	0.008384	2	1165.58	-0.0488205	20.9051	0
	High	SRAEAESWYQTK	3	1	1	P04259		0	0.01659	3	1455.68	-1.31206	27.0966	1
	High	NLDLDSIIAEVKAQYEEIAQR	1	2	2	P35908;P04259		0	0.002747	3	2418.26	3.85852	59.7103	1
	High	LRSEIDHVK	2	1	1	P04259		0	0.02463	3	1096.61	-0.209166	17.0852	1
	High	QNLEPLFEQYINNLR	2	2	2	P13647;P04259		0	0.003135	3	1890.97	1.01068	53.1622	0
	High	WTLLQEQGTK	2	2	2	P13647;P04259		0	0.02853	2	1203.64	-0.180305	37.6186	0
	High	KLLEGEEcR	2	3	3	P13647;P35908;P04259	C8(Carbamidomethyl)	0	0.02392	3	1133.57	2.73679	21.5406	1
	High	NKLEGLEDALQK	4	1	1	P04259		0	0.01921	3	1357.73	-1.3478	22.9381	1
	High	NKYEDEINKR	7	4	3	P13647;P04264;P04259		0	0.009393	3	1308.65	-1.74959	20.8504	2
	High	AQYEEIAQR	2	2	2	P35908;P04259		0	0.03152	2	1107.54	1.27112	24.6373	0
	High	LALDVEIATYR	2	3	3	P13647;P35908;P04259		0	0.01427	2	1263.69	-0.674417	26.5479	0
	High	DVDAAYMNK	2	2	2	P13647;P04259		0	0.02491	2	1026.46	-0.256372	25.5384	0
	High	QNLEPLFEQYINNLRR	1	2	2	P13647;P04259		0	0.03277	3	2047.08	3.95245	50.0873	1
	High	ADTLTDEINFLR	1	1	1	P04259		0.002	0.04142	2	1407.71	2.14805	46.4311	0
	High	SGFSSISVSR	2	1	1	P04259		0.002	0.04692	2	1026.52	-2.69546	31.5348	0
	High	LLEGEEcR	1	3	3	P13647;P35908;P04259	C7(Carbamidomethyl)	0.002	0.09107	2	1005.46	-3.09361	22.8058	0
	High	NKYEDEINK	2	4	3	P13647;P04264;P04259		0.002	0.09249	2	1152.55	-3.10022	21.0341	1
	High	TAAENEFVTLK	2	1	1	P04259		0.002	0.05915	2	1222.63	-1.94285	35.0652	0
	High	TAAENEFVTLKK	3	1	1	P04259		0.002	0.136	2	1350.72	-3.38481	21.1273	1
	High	FASFIDK	2	4	3	P13647;P35908;P04259		0.002	0.1277	2	827.428	-2.1696	23.2618	0
	High	LRSEIDHVKK	2	1	1	P04259		0.002	0.1056	4	1224.71	2.19446	16.4728	2
	High	FLEQQNK	2	3	2	P13647;P04259		0.002	0.1481	2	906.471	3.7848	21.5142	0
	High	GRLDSELR	1	2	2	P13647;P04259		0.002	0.09564	3	945.51	-1.62088	23.25	1
	High	QEIAEINR	2	1	1	P04259		0.002	0.1569	2	972.512	1.61177	25.1558	0
	High	YEDEINKR	3	5	4	P13647;P04264;P35908;P04259		0.002	0.07603	3	1066.52	3.13844	16.8859	1
	High	QLDSIVGER	2	2	2	P13647;P04259		0.003	0.1748	2	1016.53	-4.43756	30.7313	0
	High	YEDEINK	1	5	4	P13647;P04264;P35908;P04259		0.003	0.1904	2	910.416	1.32815	20.6852	0
	High	SLYGLGGSK	1	1	1	P04259		0.004	0.2573	2	881.471	-1.84279	21.8248	0
	High	SLYGLGGSKR	1	1	1	P04259		0.008	0.3133	2	1037.57	-0.433168	27.1661	1
P0AC42	Succinate dehydrogenase flavoprotein subunit OS=Escherichia coli O6:H1 (strain CFT073 / ATCC 700928 / UPEC) GN=sdhA PE=3 SV=1 - [SDHA_ECOL6]	151.931	51.7	1	23	23	54	588	64.3811	6.26514	Succinate dehydrogenase flavoprotein subunit (P0AC41)
	A2	Sequence	# PSMs	# Proteins	# Protein Groups	Protein Group Accessions	Modifications	q-Value	PEP	Charge	MH+ [Da]	ΔM [ppm]	RT [min]	# Missed Cleavages
	High	EFDAVVIGAGGAGmR	2	1	1	P0AC42	M14(Oxidation)	0	0.001298	2	1465.71	-2.16504	36.818	0
	High	AAGLHLQESIAEQGALR	3	1	1	P0AC42		0	0.005436	3	1763.93	-2.93306	23.1363	0
	High	LDDTSSEFNTQR	3	1	1	P0AC42		0	0.01003	2	1412.62	-4.52858	26.36	0
	High	LGGNSLLDLVVFGR	3	1	1	P0AC42		0	0.002449	3	1459.83	1.62721	56.8629	0
	High	TFAHVDPVKEPIPVIPTcHYmmGGIPTK	1	1	1	P0AC42	C18(Carbamidomethyl); M21(Oxidation); M22(Oxidation)	0	0.0214	4	3167.57	-0.0450686	38.1001	1
	High	NHTTIFSEWYALDLVK	1	1	1	P0AC42		0	0.004658	3	1936.98	1.53344	51.9555	0
	High	TGHALLHTLYQQNLK	4	1	1	P0AC42		0	0.003679	2	1736.94	0.134896	32.4582	0
	High	ALQEcmQHNFSVFR	5	1	1	P0AC42	C5(Carbamidomethyl); M6(Oxidation)	0	0.01391	2	1782.8	-3.36013	34.3893	0
	High	DASESDVEASLDR	3	1	1	P0AC42		0	0.01576	2	1393.6	-3.15021	30.3962	0
	High	IYQSTTNAHINTGDGVGmAIR	3	1	1	P0AC42	M18(Oxidation)	0	0.01861	2	2235.08	-0.119661	30.0246	0
	High	VTGQALTVNEK	2	1	1	P0AC42		0	0.02827	2	1159.63	-3.59618	19.0385	0
	High	ATVLATGGAGR	3	1	1	P0AC42		0	0.01252	2	973.542	-0.995088	23.2836	0
	High	IYQRPFGGQSK	4	1	1	P0AC42		0.002	0.1322	2	1280.67	-2.88541	23.818	0
	High	GEGGYLLNK	2	1	1	P0AC42		0.002	0.08178	2	950.492	-2.27178	21.0731	0
	High	NGEDPVAIR	1	1	1	P0AC42		0.002	0.0563	2	970.495	-0.193251	26.7547	0
	High	NFGGEQAAR	2	1	1	P0AC42		0.002	0.0572	2	949.45	1.26958	17.4316	0
	High	LKLDHLGK	3	1	1	P0AC42		0.002	0.06746	3	923.568	0.268798	25.3499	1
	High	TGPEAILELEHmGLPFSR	1	1	1	P0AC42	M12(Oxidation)	0.002	0.05104	3	2013.01	0.841624	46.9253	0
	High	LPGILELSR	2	1	1	P0AC42		0.002	0.08248	2	997.604	-0.610575	26.8591	0
	High	GEDVVVPGLFAVGEIAcVSVHGANR	2	1	1	P0AC42	C17(Carbamidomethyl)	0.002	0.1656	3	2552.3	2.40449	30.2312	0
	High	SImIEIR	2	1	1	P0AC42	M3(Oxidation)	0.002	0.1233	2	877.481	-0.658568	34.7481	0
	High	GLEQLK	1	1	1	P0AC42		0.003	0.1774	2	687.404	0.814758	25.3519	0
	High	FDFPDR	1	1	1	P0AC42		0.004	0.2121	2	796.362	-0.839229	33.673	0
P0AG68	30S ribosomal protein S1 OS=Escherichia coli O6:H1 (strain CFT073 / ATCC 700928 / UPEC) GN=rpsA PE=3 SV=1 - [RS1_ECOL6]	142.054	57.45	1	24	24	42	557	61.1207	4.98291	Ribosomal protein S1 ( P0AG67)
	A2	Sequence	# PSMs	# Proteins	# Protein Groups	Protein Group Accessions	Modifications	q-Value	PEP	Charge	MH+ [Da]	ΔM [ppm]	RT [min]	# Missed Cleavages
	High	NAQGELEIQVGDEVDVALDAVEDGFGETLLSR	3	1	1	P0AG68		0	0.02871	3	3388.64	0.613591	67.3113	0
	High	VVNVGDVVEVmVLDIDEER	4	1	1	P0AG68	M11(Oxidation)	0	0.0001675	3	2145.08	2.04434	29.2011	0
	High	AKDEADEKDAIATVNK	4	1	1	P0AG68		0	0.004858	2	1717.87	3.63442	22.3812	2
	High	DQLLENLQEGmEVK	2	1	1	P0AG68	M11(Oxidation)	0	0.02179	2	1661.81	2.89914	24.3006	0
	High	NLTDYGAFVDLGGVDGLLHITDmAWK	1	1	1	P0AG68	M23(Oxidation)	0	0.003004	3	2837.39	1.81738	32.0899	0
	High	RAVIESENSAER	1	1	1	P0AG68		0	0.006831	2	1360.68	-0.115543	17.025	1
	High	GATVELADGVEGYLR	1	1	1	P0AG68		0	0.01491	2	1549.78	-0.819387	43.0118	0
	High	VTNLTDYGcFVEIEEGVEGLVHVSEmDWTNK	2	1	1	P0AG68	C9(Carbamidomethyl); M26(Oxidation)	0	0.002345	3	3586.64	2.36815	60.9931	0
	High	QEDANFSNNAmAEAFK	2	1	1	P0AG68	M11(Oxidation)	0	0.03232	2	1802.76	-0.222028	31.3956	0
	High	KGDEIAAVVLQVDAER	2	1	1	P0AG68		0	0.003827	3	1712.91	-1.75854	41.3751	1
	High	GVVVAIDKDVVLVDAGLK	2	1	1	P0AG68		0	0.009571	3	1810.07	2.24502	45.2898	1
	High	VKHPSEIVNVGDEITVK	3	1	1	P0AG68		0	0.005766	3	1864.01	-1.59912	33.4502	1
	High	RHEAWITLEK	1	1	1	P0AG68		0	0.0011	3	1282.69	-1.06288	31.8533	1
	High	SESAIPAEQFK	2	1	1	P0AG68		0	0.02321	2	1206.6	-4.25412	21.4446	0
	High	HPSEIVNVGDEITVK	1	1	1	P0AG68		0	0.01372	3	1636.85	-1.03867	23.0081	0
	High	AVIESENSAER	2	1	1	P0AG68		0.002	0.0417	2	1204.58	-1.40991	17.6319	0
	High	DTLHLEGK	2	1	1	P0AG68		0.002	0.1217	2	912.48	1.13923	24.6059	0
	High	GVVVAIDK	1	1	1	P0AG68		0.002	0.1294	2	800.486	-2.39346	29.2609	0
	High	mTESFAQLFEESLKEIETRPGSIVR	1	1	1	P0AG68	M1(Oxidation)	0.002	0.04979	4	2913.47	-0.23249	56.4637	1
	High	AFLPGSLVDVRPVR	1	1	1	P0AG68		0.002	0.03694	3	1525.88	-1.71862	26.3579	0
	High	ANPWQQFAETHNK	1	1	1	P0AG68		0.002	0.1499	3	1570.74	-2.52005	35.4966	0
	High	DAIATVNK	1	1	1	P0AG68		0.004	0.2317	2	831.46	3.34973	21.6	0
	High	AVIESENSAERDQLLENLQEGmEVK	1	1	1	P0AG68	M22(Oxidation)	0.005	0.2821	3	2847.38	3.93173	38.7023	1
	High	AISLSVR	1	1	1	P0AG68		0.005	0.2894	2	745.455	-2.60484	21.8864	0
	A2	Sequence	# PSMs	# Proteins	# Protein Groups	Protein Group Accessions	Modifications	q-Value	PEP	Charge	MH+ [Da]	ΔM [ppm]	RT [min]	# Missed Cleavages
	High	VDALMDEINFMK	2	1	1	P13647		0	0.02847	2	1425.68	3.16752	47.9448	0
	High	VSLAGAcGVGGYGSR	2	1	1	P13647	C7(Carbamidomethyl)	0	0.002984	2	1410.68	-2.16641	21.65	0
	High	mFFDAELSQMQTHVSDTSVVLSMDNNR	2	1	1	P13647	M1(Oxidation)	0	0.02056	3	3118.39	-1.18129	47.5831	0
	High	NLDLDSIIAEVK	2	3	3	P13647;P35908;P04259		0	0.007618	2	1329.73	1.58357	29.4742	0
	High	YEELQQTAGR	2	1	1	P13647		0	0.02603	2	1194.57	-2.54006	23.304	0
	High	QNLEPLFEQYINNLR	2	2	2	P13647;P04259		0	0.003135	3	1890.97	1.01068	53.1622	0
	High	WTLLQEQGTK	2	2	2	P13647;P04259		0	0.02853	2	1203.64	-0.180305	37.6186	0
	High	KLLEGEEcR	2	3	3	P13647;P35908;P04259	C8(Carbamidomethyl)	0	0.02392	3	1133.57	2.73679	21.5406	1
	High	NKYEDEINKR	7	4	3	P13647;P04264;P04259		0	0.009393	3	1308.65	-1.74959	20.8504	2
	High	LALDVEIATYR	2	3	3	P13647;P35908;P04259		0	0.01427	2	1263.69	-0.674417	26.5479	0
	High	DVDAAYMNK	2	2	2	P13647;P04259		0	0.02491	2	1026.46	-0.256372	25.5384	0
	High	ISISTSGGSFR	1	1	1	P13647		0	0.008168	2	1111.57	-0.654363	32.2696	0
	High	SRTEAESWYQTK	1	1	1	P13647		0	0.03306	3	1485.7	0.172235	27.3722	1
	High	QNLEPLFEQYINNLRR	1	2	2	P13647;P04259		0	0.03277	3	2047.08	3.95245	50.0873	1
	High	LAELEEALQK	2	1	1	P13647		0.002	0.06662	2	1143.62	-2.65394	35.75	0
	High	LLEGEEcR	1	3	3	P13647;P35908;P04259	C7(Carbamidomethyl)	0.002	0.09107	2	1005.46	-3.09361	22.8058	0
	High	NKYEDEINK	2	4	3	P13647;P04264;P04259		0.002	0.09249	2	1152.55	-3.10022	21.0341	1
	High	LRAEIDNVKK	2	1	1	P13647		0.002	0.07036	3	1185.69	-1.56101	21.1811	2
	High	EYQELmNTK	1	1	1	P13647	M6(Oxidation)	0.002	0.08948	2	1171.53	-0.564925	22.32	0
	High	AQYEEIANR	1	1	1	P13647		0.002	0.07389	2	1093.52	-3.26656	18.8584	0
	High	FASFIDK	2	4	3	P13647;P35908;P04259		0.002	0.1277	2	827.428	-2.1696	23.2618	0
	High	TEAESWYQTK	1	1	1	P13647		0.002	0.09444	2	1242.56	-3.61319	29.7098	0
	High	SLYNLGGSKR	1	1	1	P13647		0.002	0.1017	2	1094.59	-1.39202	27.2578	1
	High	TSFTSVSR	1	1	1	P13647		0.002	0.08733	2	884.448	0.48407	24.4756	0
	High	FLEQQNK	2	3	2	P13647;P04259		0.002	0.1481	2	906.471	3.7848	21.5142	0
	High	GRLDSELR	1	2	2	P13647;P04259		0.002	0.09564	3	945.51	-1.62088	23.25	1
	High	YEDEINKR	3	5	4	P13647;P04264;P35908;P04259		0.002	0.07603	3	1066.52	3.13844	16.8859	1
	High	SLYNLGGSK	1	1	1	P13647		0.003	0.18	2	938.49	-4.24124	30.6951	0
	High	QLDSIVGER	2	2	2	P13647;P04259		0.003	0.1748	2	1016.53	-4.43756	30.7313	0
	High	YEDEINK	1	5	4	P13647;P04264;P35908;P04259		0.003	0.1904	2	910.416	1.32815	20.6852	0
	High	GELALK	1	2	1	P13647		0.004	0.2307	2	630.383	1.04344	25.6962	0
	High	HEISEMNR	1	1	1	P13647		0.004	0.2118	2	1015.46	0.632322	16.9852	0
P00363	Fumarate reductase flavoprotein subunit OS=Escherichia coli (strain K12) GN=frdA PE=1 SV=3 - [FRDA_ECOLI]	137.884	53.32	1	23	23	44	602	65.9297	6.27783
	A2	Sequence	# PSMs	# Proteins	# Protein Groups	Protein Group Accessions	Modifications	q-Value	PEP	Charge	MH+ [Da]	ΔM [ppm]	RT [min]	# Missed Cleavages
	High	AYVGVDPVKEPIPVRPTAHYTmGGIETDQNcETR	1	1	1	P00363	M22(Oxidation); C31(Carbamidomethyl)	0	0.004587	4	3816.83	0.645858	34.6602	1
	High	mQTFQADLAIVGAGGAGLR	2	1	1	P00363	M1(Oxidation)	0	0.0001263	2	1891.97	1.84662	44.9133	0
	High	YLQDYGmGPETPLGEPK	3	1	1	P00363	M7(Oxidation)	0	0.004822	2	1910.88	-2.77596	23.1282	0
	High	LGSNSLAELVVFGR	3	1	1	P00363		0	0.003143	2	1461.81	2.16882	29.5576	0
	High	FDEHFVLDILVDDGHVR	4	1	1	P00363		0	0.0005498	3	2026	0.664023	29.728	0
	High	IRDEmGLAmEEGcGIYR	1	1	1	P00363	M5(Oxidation); M9(Oxidation); C13(Carbamidomethyl)	0	0.0007418	3	2031.89	0.165171	20.7942	1
	High	TGFHmLHTLFQTSLQFPQIQR	2	1	1	P00363	M5(Oxidation)	0	0.004707	3	2546.3	1.01897	46.3391	0
	High	LKDLVNQDGGENWAK	1	1	1	P00363		0	0.008861	3	1686.84	-1.31602	31.9754	1
	High	ANAVVmATGGAGR	2	1	1	P00363	M6(Oxidation)	0	0.01269	2	1190.6	1.38147	22.2998	0
	High	AAIAAAQANPNAK	3	1	1	P00363		0	0.008107	2	1210.65	-3.79277	17.7033	0
	High	DmEFVQYHPTGLPGSGILmTEGcR	1	1	1	P00363	M2(Oxidation); M19(Oxidation); C23(Carbamidomethyl)	0	0.01338	3	2727.21	-2.454	25.9066	0
	High	LAGEQATER	2	1	1	P00363		0	0.03019	2	974.491	0.646481	16.7078	0
	High	VYGGEADAADK	2	1	1	P00363		0	0.0323	2	1095.5	2.16976	17.1188	0
	High	VYGGEADAADKAEAANKK	4	1	1	P00363		0	0.005172	4	1807.89	2.38622	20.5703	2
	High	VYGGEADAADKAEAANK	2	1	1	P00363		0	0.00494	3	1679.79	-1.20307	17.5341	1
	High	ITDTSSVFNTDLLYTIELGHGLNVAEcmAHSAmAR	1	1	1	P00363	C27(Carbamidomethyl); M28(Oxidation); M33(Oxidation)	0.001	0.0352	4	3869.82	0.225598	51.4774	0
	High	GDVVYLDLR	1	1	1	P00363		0.002	0.04237	2	1049.56	-1.94065	39.9187	0
	High	GEGGILVNK	2	1	1	P00363		0.002	0.1326	2	886.501	2.06986	26.8177	0
	High	LPFIcELAK	2	1	1	P00363	C5(Carbamidomethyl)	0.002	0.1481	2	1090.6	1.92107	44.8914	0
	High	LDEGcTER	1	1	1	P00363	C5(Carbamidomethyl)	0.002	0.1134	2	979.416	0.726671	16.5978	0
	High	LEYSDVK	2	1	1	P00363		0.003	0.1894	2	853.426	-4.83734	18.9742	0
	High	DDVNFLK	1	1	1	P00363		0.004	0.2287	2	850.428	-2.754	34.4316	0
	High	IALISK	1	1	1	P00363		0.004	0.2455	2	644.432	-3.37957	29.6576	0
	A2	Sequence	# PSMs	# Proteins	# Protein Groups	Protein Group Accessions	Modifications	q-Value	PEP	Charge	MH+ [Da]	ΔM [ppm]	RT [min]	# Missed Cleavages
	High	ILTATVDNANVLLQIDNAR	2	1	1	P02533		0	0.005409	2	2054.13	2.69943	46.1391	0
	High	LLEGEDAHLSSSQFSSGSQSSR	2	1	1	P02533		0	0.0005156	3	2309.06	-1.18525	31.4198	0
	High	YcMQLAQIQEMIGSVEEQLAQLR	2	1	1	P02533	C2(Carbamidomethyl)	0	0.004522	3	2738.34	3.59022	35.9162	0
	High	ALEEANADLEVK	3	2	2	P08779;P02533		0	0.01288	2	1301.66	-1.43629	31.1717	0
	High	GScGIGGGIGGGSSR	2	2	2	P08779;P02533	C3(Carbamidomethyl)	0	0.0136	2	1278.59	1.1563	24.8512	0
	High	EVATNSELVQSGK	2	1	1	P02533		0	0.02541	2	1361.69	3.01868	24.7536	0
	High	cEMEQQNQEYK	2	1	1	P02533	C1(Carbamidomethyl)	0	0.01469	2	1486.6	2.90244	20.6328	0
	High	ISSVLAGGScR	2	2	2	P08779;P02533	C10(Carbamidomethyl)	0	0.006513	2	1106.56	1.08341	27.436	0
	High	VLDELTLAR	2	2	2	P08779;P02533		0	0.02545	2	1029.59	-0.376694	24.5217	0
	High	TKYETELNLR	2	1	1	P02533		0	0.03074	3	1266.66	-4.50015	29.793	1
	High	ADLEMQIESLKEELAYLK	1	1	1	P02533		0	0.001832	3	2123.1	0.603271	53.208	1
	High	LEQEIATYR	1	2	2	P08779;P02533		0	0.03177	2	1122.58	1.43661	28.512	0
	High	TRLEQEIATYR	3	2	2	P08779;P02533		0	0.006593	3	1379.72	-3.79277	31.7931	1
	High	ADLEMQIESLKEELAYLKK	2	1	1	P02533		0.001	0.0348	3	2251.19	-0.108553	49.2031	2
	High	VTmQNLNDR	2	3	3	P08779;P13645;P02533	M3(Oxidation)	0.002	0.07006	2	1106.53	1.09433	19.1659	0
	High	VTMQNLNDR	2	3	3	P08779;P13645;P02533		0.002	0.04304	2	1090.53	-0.0824481	25.7938	0
	High	cEmEQQNQEYK	1	1	1	P02533	C1(Carbamidomethyl); M3(Oxidation)	0.002	0.1631	2	1502.6	8.77407	17.6875	0
	High	ASLENSLEETK	1	2	2	P08779;P02533		0.002	0.1051	2	1220.59	-4.82487	30.2381	0
	High	ASLENSLEETKGR	2	2	2	P08779;P02533		0.002	0.1705	2	1433.72	-2.17127	27.8678	1
	High	NHEEEMNALR	2	1	1	P02533		0.002	0.06873	3	1242.55	-0.585433	23.2193	0
	High	LAADDFR	2	3	3	P08779;P13645;P02533		0.002	0.1126	2	807.4	-0.00937384	20.6019	0
	High	LASYLDK	2	4	4	P08779;P13645;P35527;P02533		0.002	0.1656	2	809.439	-1.15093	27.1291	0
	High	IRDWYQR	2	2	2	P08779;P02533		0.002	0.0797	3	1036.53	-1.88386	20.1385	1
	High	ILNEMR	2	2	2	P08779;P02533		0.003	0.1924	2	775.414	1.341	25.7429	0
	High	TIEDLR	2	2	2	P08779;P02533		0.004	0.2389	2	746.406	1.73486	25.4923	0
A1AJ51	60 kDa chaperonin 1 OS=Escherichia coli O1:K1 / APEC GN=groL1 PE=3 SV=1 - [CH601_ECOK1]	70.1184	46.17	1	18	18	24	548	57.2927	4.94482
	A2	Sequence	# PSMs	# Proteins	# Protein Groups	Protein Group Accessions	Modifications	q-Value	PEP	Charge	MH+ [Da]	ΔM [ppm]	RT [min]	# Missed Cleavages
	High	AIAQVGTISANSDETVGK	2	1	1	A1AJ51		0	0.00483	2	1760.9	-2.45917	31.6856	0
	High	EGVITVEDGTGLQDELDVVEGmQFDR	2	1	1	A1AJ51	M22(Oxidation)	0	0.004295	3	2867.34	4.13102	48.5715	0
	High	ANDAAGDGTTTATVLAQAIITEGLK	2	1	1	A1AJ51		0	0.000982	3	2402.24	0.81749	30.697	0
	High	AGKPLLIIAEDVEGEALATLVVNTmR	2	1	1	A1AJ51	M25(Oxidation)	0.002	0.1228	3	2739.5	3.11684	61.712	0
	High	KAmLQDIATLTGGTVISEEIGmELEK	1	1	1	A1AJ51	M3(Oxidation); M22(Oxidation)	0.002	0.04313	3	2809.43	3.30734	50.7674	1
	High	GVNVLADAVK	1	1	1	A1AJ51		0.002	0.04577	2	985.566	-1.72966	35.3877	0
	High	QQIEEATSDYDR	1	1	1	A1AJ51		0.002	0.04669	2	1454.64	2.02131	25.1669	0
	High	GQNEDQNVGIK	1	1	1	A1AJ51		0.002	0.1077	2	1201.58	2.98513	21.4325	0
	High	ATLEDLGQAK	2	1	1	A1AJ51		0.002	0.1316	2	1045.55	-4.13945	21.1468	0
	High	EmLPVLEAVAK	1	1	1	A1AJ51	M2(Oxidation)	0.002	0.04172	2	1215.66	-1.77738	41.2149	0
	High	LIAEAmDK	1	1	1	A1AJ51	M6(Oxidation)	0.002	0.09841	2	906.461	1.31832	21.2022	0
	High	VGAATEVEmK	1	1	1	A1AJ51	M9(Oxidation)	0.003	0.2001	2	1050.52	1.33834	17.3507	0
	High	ALSVPcSDSK	1	1	1	A1AJ51	C6(Carbamidomethyl)	0.003	0.1887	2	1063.51	-0.8492	25.416	0
	High	FENmGAQmVK	1	1	1	A1AJ51	M4(Oxidation); M8(Oxidation)	0.004	0.2045	2	1186.52	-0.258362	17.3137	0
	High	VEDALHATR	2	1	1	A1AJ51		0.004	0.248	3	1011.53	4.33695	20.6282	0
	High	AVAAGmNPmDLK	1	1	1	A1AJ51	M6(Oxidation); M9(Oxidation)	0.009	0.3189	2	1249.58	-7.23775	18.4827	0
	High	AVTAAVEELK	1	1	1	A1AJ51		0.009	0.3329	2	1030.58	-1.21635	31.3388	0
	High	SFGAPTITK	1	1	1	A1AJ51		0.009	0.3272	2	921.503	-1.09927	21.2262	0
	A2	Sequence	# PSMs	# Proteins	# Protein Groups	Protein Group Accessions	Modifications	q-Value	PEP	Charge	MH+ [Da]	ΔM [ppm]	RT [min]	# Missed Cleavages
	High	LGEHNIDVLEGNEQFINAAK	7	1	1	P00761 SWISS-PROT:P00761		0	0.001596	2	2211.1	-0.482274	40.1314	0
	High	IITHPNFNGNTLDNDIMLIK	4	1	1	P00761 SWISS-PROT:P00761		0	0.03194	2	2283.19	2.32709	44.9801	0
	High	IITHPNFNGNTLDNDImLIK	3	1	1	P00761 SWISS-PROT:P00761	M17(Oxidation)	0	0.01272	3	2299.17	-0.420939	42.9793	0
	High	APVLSDSScK	1	1	1	P00761 SWISS-PROT:P00761	C9(Carbamidomethyl)	0.002	0.07752	2	1063.51	2.47944	22.3498	0
	High	LSSPATLNSR	5	1	1	P00761 SWISS-PROT:P00761		0.002	0.05539	2	1045.56	-2.96188	26.6066	0
	High	VATVSLPR	35	1	1	P00761 SWISS-PROT:P00761		0.002	0.1729	2	842.51	0.478284	26.9977	0
	A2	Sequence	# PSMs	# Proteins	# Protein Groups	Protein Group Accessions	Modifications	q-Value	PEP	Charge	MH+ [Da]	ΔM [ppm]	RT [min]	# Missed Cleavages
	High	GPYESGSGHSSGLGHR	6	1	1	Q86YZ3		0	0.008755	2	1584.72	1.15678	16.6698	0
	High	HGSGSGHSSSYGQHGSGSGWSSSSGR	4	1	1	Q86YZ3		0	0.0004461	4	2477.04	5.87067	18.1705	0
	High	GPYESGSGHSSGLGHQESR	4	1	1	Q86YZ3		0	0.001452	3	1928.86	5.00917	18.7685	0
	High	GRHGSGSGHSSSYGQHGSGSGWSSSSGR	2	1	1	Q86YZ3		0	0.01109	4	2690.15	3.94186	17.5947	1
	High	YGQQGSGSGQSPSR	2	1	1	Q86YZ3		0	0.0241	2	1395.63	3.41989	16.9948	0
	High	QSLGHGQHGSGSGQSPSPSR	5	1	1	Q86YZ3		0	0.02005	3	1947.91	3.43858	16.0782	0
	High	SEQHGSSSGLSSSYGQHGSGSHQSSGHGR	1	1	1	Q86YZ3		0.001	0.03505	4	2869.23	2.41452	17.2514	0
	High	HGSGLGHSSSHGQHGSGSGR	1	1	1	Q86YZ3		0.002	0.03871	4	1885.84	1.04686	15.3907	0
	High	GSGSGQSPSSGQHGTGFGR	2	1	1	Q86YZ3		0.002	0.1233	3	1747.77	-0.0435929	17.0799	0
	High	SGSGQSSGYSQHGSGSSHSSGYR	2	1	1	Q86YZ3		0.002	0.05006	4	2243.94	3.97428	16.9555	0
P0ADY2	Peptidyl-prolyl cis-trans isomerase D OS=Escherichia coli O6:H1 (strain CFT073 / ATCC 700928 / UPEC) GN=ppiD PE=3 SV=1 - [PPID_ECOL6]	61.6726	24.24	1	13	13	22	623	68.1078	5.07178
	A2	Sequence	# PSMs	# Proteins	# Protein Groups	Protein Group Accessions	Modifications	q-Value	PEP	Charge	MH+ [Da]	ΔM [ppm]	RT [min]	# Missed Cleavages
	High	ISEHKPEAVKPLADVQEQVK	2	1	1	P0ADY2		0	0.0005269	3	2245.22	-0.433682	28.8341	0
	High	LDAATmQQPVSDADIQSYYDQHQDQFTQPQR	1	1	1	P0ADY2	M6(Oxidation)	0	0.02406	3	3640.62	0.0644798	37.4774	0
	High	SLDEVRDDIAAK	3	1	1	P0ADY2		0.002	0.04014	2	1331.68	-1.45759	29.9959	1
	High	VNDQEISR	3	1	1	P0ADY2		0.002	0.07403	2	960.476	1.7091	19.4729	0
	High	GQFENAFNSER	2	1	1	P0ADY2		0.002	0.1283	2	1298.57	-1.38225	31.8271	0
	High	GAEAmQAAGLK	2	1	1	P0ADY2	M5(Oxidation)	0.002	0.07891	2	1062.53	1.6589	20.6757	0
	High	LGISDEQVK	2	1	1	P0ADY2		0.002	0.06072	2	988.528	-3.03441	28.1882	0
	High	SSVGFLIVR	1	1	1	P0ADY2		0.002	0.06468	2	977.575	-3.27106	42.435	0
	High	SADIISAR	1	1	1	P0ADY2		0.002	0.07412	2	832.452	-0.699752	25.9472	0
	High	GGDFAALAK	2	1	1	P0ADY2		0.003	0.2015	2	849.444	-2.62383	31.2147	0
	High	LDDIQPAK	1	1	1	P0ADY2		0.004	0.2061	2	899.482	-1.82915	23.0142	0
	High	NNFmTPEQFR	1	1	1	P0ADY2	M4(Oxidation)	0.009	0.3238	2	1299.58	-0.974258	32.1706	0
	High	AFVLR	1	1	1	P0ADY2		0.009	0.3348	2	605.376	-0.992652	31.3767	0
660510676	heat shock protein 90 [Escherichia coli Nissle 1917]	46.3439	32.69	3	17	17	18	624	71.4103	5.21143
	A2	Sequence	# PSMs	# Proteins	# Protein Groups	Protein Group Accessions	Modifications	q-Value	PEP	Charge	MH+ [Da]	ΔM [ppm]	RT [min]	# Missed Cleavages
	High	LTDTPAIVSTDADEmSTQmAK	2	3	1	660510676	M15(Oxidation); M19(Oxidation)	0	0.004899	2	2257.01	-3.072	31.8933	0
	High	FSEWVELLLDQALLAER	1	3	1	660510676		0	0.004644	3	2032.08	3.29166	62.3438	0
	High	EGPAEDFANQEAIAK	1	3	1	660510676		0	0.02465	2	1589.74	-1.67106	32.632	0
	High	GIEVLLLSDR	1	3	1	660510676		0	0.01577	2	1114.65	1.04378	45.5163	0
	High	YSDHIALPVEIEK	1	3	1	660510676		0	0.004682	3	1513.79	1.08613	38.7562	0
	High	YIFELNPDHVLVK	1	3	1	660510676		0	0.03351	3	1586.86	-0.269301	44.216	0
	High	FASTHTDSSAQTVSLEDYVSR	1	3	1	660510676		0.002	0.09531	3	2301.07	1.16324	36.0354	0
	High	ELISNASDAADK	1	3	1	660510676		0.002	0.03921	2	1233.59	-4.59294	19.3448	0
	High	TLTISDNGVGmTR	1	3	1	660510676	M11(Oxidation)	0.002	0.1678	2	1380.68	-1.81735	31.0352	0
	High	SFLESLGSDQAK	1	3	1	660510676		0.002	0.05366	2	1281.63	0.0534063	24.7401	0
	High	EILQDSTVTR	1	3	1	660510676		0.002	0.08552	2	1161.61	-0.657888	20.3984	0
	High	VLQmLEK	1	3	1	660510676	M4(Oxidation)	0.002	0.1547	2	876.487	1.23312	24.7572	0
	High	GFQSEVK	1	3	1	660510676		0.002	0.1402	2	794.405	0.631234	22.5128	0
	High	LFAAAGQK	1	3	1	660510676		0.002	0.1525	2	805.454	-3.18099	19.4916	0
	High	VDESLEK	1	3	1	660510676		0.004	0.2106	2	819.412	3.11639	20.2312	0
	High	GTEITLHLR	1	3	1	660510676		0.004	0.215	2	1039.59	-3.86162	33.0127	0
	High	SSPHLELLR	1	3	1	660510676		0.007	0.3108	2	1051.59	-0.56725	33.5894	0
660511934	serine/threonine protein kinase [Escherichia coli Nissle 1917]	45.255	28.73	2	14	14	17	644	74.4196	5.84619
	A2	Sequence	# PSMs	# Proteins	# Protein Groups	Protein Group Accessions	Modifications	q-Value	PEP	Charge	MH+ [Da]	ΔM [ppm]	RT [min]	# Missed Cleavages
	High	KLEHYAQNDPDAYGYSGALcR	1	2	1	660511934	C20(Carbamidomethyl)	0	0.003302	3	2428.09	-3.35902	30.54	1
	High	SPVNDHPFcLFNPQEDAQILEK	1	2	1	660511934	C9(Carbamidomethyl)	0	0.01717	3	2598.24	4.71359	47.8426	0
	High	LLmAIGEPVmVDTAQEPR	1	2	1	660511934	M3(Oxidation); M10(Oxidation)	0	0.001654	2	2002	-0.325159	38.2856	0
	High	VFNFDHVEVAANPVHLFYVLEQQIER	1	2	1	660511934		0	0.007607	4	3113.59	2.16982	59.4935	0
	High	VWPSILQQIAIAK	1	2	1	660511934		0	0.03341	2	1466.88	2.95569	51.8905	0
	High	NEIVNFVLR	2	2	1	660511934		0	0.02488	2	1103.62	0.068781	44.3827	0
	High	TEPGDENNQDISALVGK	3	2	1	660511934		0.001	0.03518	2	1786.84	-0.652222	34.8563	0
	High	IEKPAGISNPK	1	2	1	660511934		0.002	0.1001	3	1153.65	-2.76402	22.0883	0
	High	LHEFGGDITK	1	2	1	660511934		0.002	0.09752	2	1116.57	-2.88219	27.807	0
	High	SAYANAAER	1	2	1	660511934		0.002	0.1096	2	952.453	5.28572	18.833	0
	High	RLHEFGGDITK	1	2	1	660511934		0.002	0.1116	3	1272.67	2.67623	25.424	1
	High	ESLNAELEK	1	2	1	660511934		0.002	0.1571	2	1032.52	-0.621876	28.6417	0
	High	SYQEYR	1	2	1	660511934		0.004	0.251	2	845.381	2.62337	17.2756	0
	High	VYDGESLKDTDPK	1	2	1	660511934		0.005	0.2652	3	1466.69	-4.8889	23.9215	1
P0ABK0	Cytochrome bd-I ubiquinol oxidase subunit 1 OS=Escherichia coli O6:H1 (strain CFT073 / ATCC 700928 / UPEC) GN=cydA PE=3 SV=1 - [CYDA_ECOL6]	45.1248	18.39	1	8	8	15	522	58.1671	6.81494
	A2	Sequence	# PSMs	# Proteins	# Protein Groups	Protein Group Accessions	Modifications	q-Value	PEP	Charge	MH+ [Da]	ΔM [ppm]	RT [min]	# Missed Cleavages
	High	mEmVSFSELVLNPVAQVK	3	1	1	P0ABK0	M1(Oxidation); M3(Oxidation)	0	0.0007638	2	2053.04	2.93888	49.0973	0
	High	YHFEQSSTTTQPAR	2	1	1	P0ABK0		0	0.013	2	1652.76	-4.99593	18.2222	0
	High	YTPNVADATEAQIQQATK	1	1	1	P0ABK0		0	0.006107	2	1948.97	2.49295	37.3765	0
	High	DLGYGLLLK	2	1	1	P0ABK0		0.002	0.03819	2	991.583	1.12983	45.2946	0
	High	ELmVQHEER	3	1	1	P0ABK0	M3(Oxidation)	0.002	0.05261	2	1186.55	1.65896	17.1378	0
	High	SVDTPVIGLK	1	1	1	P0ABK0		0.002	0.06774	2	1028.6	-1.55338	35.4012	0
	High	AYSLLEQLR	2	1	1	P0ABK0		0.003	0.1842	2	1092.6	-1.59835	42.4628	0
	High	VAPLYFAFR	1	1	1	P0ABK0		0.006	0.3052	2	1083.6	0.955772	47.3811	0
P0A911	Outer membrane protein A OS=Escherichia coli O157:H7 GN=ompA PE=3 SV=1 - [OMPA_ECO57]	42.8983	36.13	1	8	8	13	346	37.1777	6.41748
	A2	Sequence	# PSMs	# Proteins	# Protein Groups	Protein Group Accessions	Modifications	q-Value	PEP	Charge	MH+ [Da]	ΔM [ppm]	RT [min]	# Missed Cleavages
	High	GmGESNPVTGNTcDNVK	3	1	1	P0A911	M2(Oxidation); C13(Carbamidomethyl)	0	0.00581	2	1795.75	-5.79912	18.4866	0
	High	IGSDAYNQGLSER	2	1	1	P0A911		0	0.009652	2	1409.66	-2.87635	19.8872	0
	High	ATLKPEGQAALDQLYSQLSNLDPK	3	1	1	P0A911		0	0.007179	3	2600.36	1.68701	50.1895	0
	High	LGYPITDDLDIYTR	1	1	1	P0A911		0	0.01492	2	1654.84	2.06042	45.9481	0
	High	DGSVVVLGYTDR	1	1	1	P0A911		0.002	0.04472	2	1280.65	0.920073	36.5978	0
	High	SDVLFNFNK	1	1	1	P0A911		0.002	0.09476	2	1083.54	-3.09595	41.3406	0
	High	AQSVVDYLISK	1	1	1	P0A911		0.002	0.123	2	1222.67	-0.23983	42.7147	0
	High	NHDTGVSPVFAGGVEYAITPEIATR	1	1	1	P0A911		0.003	0.1775	3	2601.3	1.45336	44.8076	0
P33599	NADH-quinone oxidoreductase subunit C/D OS=Escherichia coli (strain K12) GN=nuoC PE=1 SV=3 - [NUOCD_ECOLI]	40.3859	26.01	2	11	11	16	596	68.1925	6.41748
	A2	Sequence	# PSMs	# Proteins	# Protein Groups	Protein Group Accessions	Modifications	q-Value	PEP	Charge	MH+ [Da]	ΔM [ppm]	RT [min]	# Missed Cleavages
	High	GINSYYLTSDGSTmSYR	1	2	1	P33599	M14(Oxidation)	0	0.001331	2	1930.85	0.456107	35.0154	0
	High	IYDLVEAITGFR	2	2	1	P33599		0	0.02638	2	1396.75	1.89881	31.579	0
	High	TPSFAHLQQIPAAIR	1	2	1	P33599		0	0.02333	3	1649.91	1.43927	39.2629	0
	High	EGLPAADFSVFYHLISIDR	2	2	1	P33599		0	0.007221	3	2150.1	2.04327	56.8464	0
	High	ETWDLFGITFDGHPNLR	1	2	1	P33599		0	0.03332	3	2017.98	2.10601	52.7709	0
	High	INSHLLYISTFIQDVGAmTPVFFAFTDR	1	2	1	P33599	M18(Oxidation)	0.002	0.1104	3	3219.62	0.921468	63.4185	0
	High	IGGVAHDLPR	3	2	1	P33599		0.002	0.06322	2	1034.57	-1.00871	19.5767	0
	High	ATGIDFDVR	1	2	1	P33599		0.002	0.05679	2	993.498	-2.20531	35.6712	0
	High	EQLLEVGDFLK	2	2	1	P33599		0.002	0.04267	2	1290.7	2.99239	48.4304	0
	High	VmLSELFR	1	2	1	P33599	M2(Oxidation)	0.002	0.07275	2	1010.53	0.540468	43.6409	0
	High	AALQNTILK	1	2	1	P33599		0.002	0.08628	2	971.587	-1.65884	32.9947	0
P11557	Cell division protein DamX OS=Escherichia coli (strain K12) GN=damX PE=1 SV=2 - [DAMX_ECOLI]	31.6037	17.29	1	5	5	11	428	46.1344	5.80811
	A2	Sequence	# PSMs	# Proteins	# Protein Groups	Protein Group Accessions	Modifications	q-Value	PEP	Charge	MH+ [Da]	ΔM [ppm]	RT [min]	# Missed Cleavages
	High	RTEPAAPVASTK	4	1	1	P11557		0	0.02265	3	1227.67	0.507608	16.9361	1
	High	AVSTLPADVQAK	2	1	1	P11557		0	0.02638	2	1199.66	-0.270055	20.5749	0
	High	ETATTAPVQTASPAQTTATPAAGAK	3	1	1	P11557		0.002	0.05498	2	2342.19	2.13598	26.8548	0
	High	APAATSTPAPK	1	1	1	P11557		0.002	0.05532	2	1011.55	1.19919	16.7813	0
	High	TQTAERPSTTRPAR	1	1	1	P11557		0.005	0.2676	3	1571.83	3.03705	16.0844	0
P0AA26	Thioredoxin-1 OS=Escherichia coli O6:H1 (strain CFT073 / ATCC 700928 / UPEC) GN=trxA PE=3 SV=2 - [THIO_ECOL6]	31.227	47.71	1	4	4	10	109	11.7991	4.88135
	A2	Sequence	# PSMs	# Proteins	# Protein Groups	Protein Group Accessions	Modifications	q-Value	PEP	Charge	MH+ [Da]	ΔM [ppm]	RT [min]	# Missed Cleavages
	High	mIAPILDEIADEYQGK	4	1	1	P0AA26	M1(Oxidation)	0	0.001735	2	1821.89	0.258236	29.1461	0
	High	LNIDQNPGTAPK	2	1	1	P0AA26		0	0.01471	2	1267.67	1.02675	26.9721	0
	High	IIHLTDDSFDTDVLK	2	1	1	P0AA26		0.002	0.04109	3	1731.88	-1.29949	41.6692	0
	High	GIPTLLLFK	2	1	1	P0AA26		0.002	0.1254	2	1001.64	-0.162244	30.0859	0
P68649	P21 prophage-derived major head protein OS=Escherichia coli O6:H1 (strain CFT073 / ATCC 700928 / UPEC) GN=c1575 PE=3 SV=1 - [HEAD_ECOL6]	30.3053	25.15	1	7	7	13	342	38.5448	6.354
	A2	Sequence	# PSMs	# Proteins	# Protein Groups	Protein Group Accessions	Modifications	q-Value	PEP	Charge	MH+ [Da]	ΔM [ppm]	RT [min]	# Missed Cleavages
	High	TVNFHTEEVmLDK	4	1	1	P68649	M10(Oxidation)	0	0.02324	2	1578.75	-1.18042	32.6612	0
	High	ALFLELFFR	2	1	1	P68649		0	0.02426	2	1155.66	0.443479	34.1244	0
	High	VLRPGYVKPK	2	1	1	P68649		0	0.009081	3	1156.72	-0.935827	17.5321	0
	High	EFTmTQSAPLmVLPDPDEFVVVQVK	1	1	1	P68649	M4(Oxidation); M11(Oxidation)	0.002	0.04953	3	2852.42	2.76833	51.6066	0
	High	GSNSQLETAVK	2	1	1	P68649		0.002	0.1681	2	1133.58	-2.89146	23.7381	0
	High	DLGAVVSFK	1	1	1	P68649		0.002	0.09708	2	935.522	2.53333	39.3539	0
	High	QLLGYTEQK	1	1	1	P68649		0.004	0.2151	2	1079.57	-1.14331	30.1477	0
	A2	Sequence	# PSMs	# Proteins	# Protein Groups	Protein Group Accessions	Modifications	q-Value	PEP	Charge	MH+ [Da]	ΔM [ppm]	RT [min]	# Missed Cleavages
	High	HQEEESETEEDEEDTPGHK	2	1	1	Q5D862		0	0.001857	3	2254.89	3.43358	18.2691	0
	High	SGQSSYGQHSSGSSQSSGYGQHGSR	5	1	1	Q5D862		0	0.0002461	3	2500.05	2.4605	17.2818	0
	High	HSSWSEGEEHGYSSGHSR	1	1	1	Q5D862		0	0.000327	4	2015.83	1.35868	19.4826	0
P0ABK4	Cytochrome bd-I ubiquinol oxidase subunit 2 OS=Escherichia coli O157:H7 GN=cydB PE=3 SV=1 - [CYDB_ECO57]	19.9779	7.92	1	3	3	7	379	42.425	7.40088
	A2	Sequence	# PSMs	# Proteins	# Protein Groups	Protein Group Accessions	Modifications	q-Value	PEP	Charge	MH+ [Da]	ΔM [ppm]	RT [min]	# Missed Cleavages
	High	STmDHYAASNPLNK	5	1	1	P0ABK4	M3(Oxidation)	0	0.01194	3	1564.71	0.0406306	24.9032	0
	High	TVGELHLR	1	1	1	P0ABK4		0.002	0.0685	2	924.525	-1.33188	20.3687	0
	High	ITKEDIER	1	1	1	P0ABK4		0.002	0.1083	3	1003.54	2.19246	20.4004	1
446846139	phosphoenolpyruvate-protein phosphotransferase [Escherichia coli]	17.764	16.27	3	5	5	6	498	55.1725	4.83057
	A2	Sequence	# PSMs	# Proteins	# Protein Groups	Protein Group Accessions	Modifications	q-Value	PEP	Charge	MH+ [Da]	ΔM [ppm]	RT [min]	# Missed Cleavages
	High	ImFPmIISVEEVR	1	3	1	446846139	M2(Oxidation); M5(Oxidation)	0	0.01206	2	1595.82	3.70117	48.3855	0
	High	GNDmISHLYQPmSPSVLNLIK	1	3	1	446846139	M4(Oxidation); M12(Oxidation)	0	0.01277	3	2389.2	3.64884	45.1668	0
	High	IIDLSAIQDEVILVAADLTPSETAQLNLK	1	3	1	446846139		0.002	0.04585	3	3093.7	3.58969	65.5324	0
	High	AVQEQVASEK	2	3	1	446846139		0.002	0.1075	2	1088.56	1.67643	19.2734	0
	High	TEFLFmDR	1	3	1	446846139	M6(Oxidation)	0.003	0.1791	2	1074.49	0.419938	39.1468	0
660513081	transketolase [Escherichia coli Nissle 1917]	16.4644	6.33	2	4	4	6	663	72.197	5.73193
	A2	Sequence	# PSMs	# Proteins	# Protein Groups	Protein Group Accessions	Modifications	q-Value	PEP	Charge	MH+ [Da]	ΔM [ppm]	RT [min]	# Missed Cleavages
	High	TEEQLANIAR	1	2	1	660513081		0	0.01724	2	1144.59	-1.26282	30.0024	0
	High	AYPQEAAEFTR	2	2	1	660513081		0.002	0.07172	2	1282.6	-1.27042	31.4285	0
	High	mKGEmPSDFDAK	1	2	1	660513081	M1(Oxidation); M5(Oxidation)	0.002	0.1231	2	1387.59	3.548	21.367	1
	High	ALSmDAVQK	2	2	1	660513081	M4(Oxidation)	0.002	0.08157	2	978.492	-0.412136	17.4494	0
A7ZHT6	Proline--tRNA ligase OS=Escherichia coli O139:H28 (strain E24377A / ETEC) GN=proS PE=3 SV=1 - [SYP_ECO24]	12.1134	8.74	7	4	4	4	572	63.5647	5.18604
	A2	Sequence	# PSMs	# Proteins	# Protein Groups	Protein Group Accessions	Modifications	q-Value	PEP	Charge	MH+ [Da]	ΔM [ppm]	RT [min]	# Missed Cleavages
	High	AVEGSSFPLVALLVR	1	7	1	A7ZHT6		0	0.03064	2	1557.9	1.3055	57.7077	0
	High	TIAELVEQFNLPIEK	1	7	1	A7ZHT6		0	0.009467	2	1743.95	0.0671796	53.5528	0
	High	VVAAAIEQNYDER	1	7	1	A7ZHT6		0.002	0.04841	2	1477.72	-2.40527	21.1313	0
	High	NELSSYK	1	7	1	A7ZHT6		0.004	0.2112	2	840.41	0.708766	22.3694	0
A7ZHA4	Chaperone protein DnaK OS=Escherichia coli O139:H28 (strain E24377A / ETEC) GN=dnaK PE=3 SV=1 - [DNAK_ECO24]	12.0219	9.56	3	5	5	6	638	69.0725	4.97021
	A2	Sequence	# PSMs	# Proteins	# Protein Groups	Protein Group Accessions	Modifications	q-Value	PEP	Charge	MH+ [Da]	ΔM [ppm]	RT [min]	# Missed Cleavages
	High	DAEANAEADR	2	3	1	A7ZHA4		0	0.02979	2	1061.45	2.56699	16.3992	0
	High	ASSGLNEDEIQK	1	3	1	A7ZHA4		0.002	0.1033	2	1290.62	1.30386	24.9528	0
	High	VLENAEGDR	1	3	1	A7ZHA4		0.002	0.04494	2	1002.49	1.55573	19.7659	0
	High	NQGDHLLHSTR	1	3	1	A7ZHA4		0.004	0.2289	3	1277.63	-0.553811	19.7761	0
	High	TAIESALTALETALKGEDK	1	3	1	A7ZHA4		0.004	0.258	3	1961.05	3.25017	56.6103	1
P69776	Major outer membrane lipoprotein Lpp OS=Escherichia coli (strain K12) GN=lpp PE=1 SV=1 - [LPP_ECOLI]	11.3943	33.33	1	2	2	3	78	8.3183	9.24658
	A2	Sequence	# PSMs	# Proteins	# Protein Groups	Protein Group Accessions	Modifications	q-Value	PEP	Charge	MH+ [Da]	ΔM [ppm]	RT [min]	# Missed Cleavages
	High	VDQLSNDVNAmR	2	1	1	P69776	M11(Oxidation)	0	0.01637	2	1377.64	-5.42582	19.0118	0
	High	IDQLSSDVQTLNAK	1	1	1	P69776		0	0.003021	2	1531.8	-0.544162	33.5808	0
A7ZSL4	Elongation factor Tu 1 OS=Escherichia coli O139:H28 (strain E24377A / ETEC) GN=tuf1 PE=3 SV=1 - [EFTU1_ECO24]	10.0129	10.91	3	3	3	3	394	43.2563	5.45264
	A2	Sequence	# PSMs	# Proteins	# Protein Groups	Protein Group Accessions	Modifications	q-Value	PEP	Charge	MH+ [Da]	ΔM [ppm]	RT [min]	# Missed Cleavages
	High	AIDKPFLLPIEDVFSISGR	1	3	1	A7ZSL4		0	0.008311	3	2117.17	0.714777	56.411	0
	High	TTLTAAITTVLAK	1	3	1	A7ZSL4		0	0.01072	2	1303.79	2.09771	48.2684	0
	High	VGEEVEIVGIK	1	3	1	A7ZSL4		0.002	0.03721	2	1171.66	0.379745	37.2576	0
660514545	2', 3'-cyclic nucleotide 2'-phosphodiesterase [Escherichia coli Nissle 1917]	9.85415	10.05	2	4	4	4	647	70.8159	5.73193
	A2	Sequence	# PSMs	# Proteins	# Protein Groups	Protein Group Accessions	Modifications	q-Value	PEP	Charge	MH+ [Da]	ΔM [ppm]	RT [min]	# Missed Cleavages
	High	ALNTLDYTVGTLGNHEFNYGLDYLK	1	2	1	660514545		0	0.0255	3	2831.39	0.723998	49.3172	0
	High	AYVEHYIQGDPDLAK	1	2	1	660514545		0	0.0198	3	1718.84	-1.38907	32.5785	0
	High	NAADLYLYPNTLIVVK	1	2	1	660514545		0.002	0.1276	2	1807.01	2.7566	48.6327	0
	High	TASLINDAR	1	2	1	660514545		0.002	0.06686	2	960.51	-1.1005	27.3996	0
P58229	Probable glutamate/gamma-aminobutyrate antiporter OS=Escherichia coli O157:H7 GN=gadC PE=3 SV=1 - [GADC_ECO57]	9.32621	6.85	3	3	3	3	511	55.0666	8.646
	A2	Sequence	# PSMs	# Proteins	# Protein Groups	Protein Group Accessions	Modifications	q-Value	PEP	Charge	MH+ [Da]	ΔM [ppm]	RT [min]	# Missed Cleavages
	High	SPHYIVmNDK	1	3	1	P58229	M7(Oxidation)	0	0.01118	3	1219.58	0.812261	21.5477	0
	High	ANTGVTLEPINSQNAPK	1	3	1	P58229		0.002	0.05658	2	1753.9	-2.42156	32.8428	0
	High	GHFFLHPR	1	3	1	P58229		0.002	0.07555	3	1010.53	0.114585	27.4589	0
A7ZNT3	Methionine--tRNA ligase OS=Escherichia coli O139:H28 (strain E24377A / ETEC) GN=metG PE=3 SV=1 - [SYM_ECO24]	9.3248	2.81	11	2	2	3	677	76.1921	5.85889
	A2	Sequence	# PSMs	# Proteins	# Protein Groups	Protein Group Accessions	Modifications	q-Value	PEP	Charge	MH+ [Da]	ΔM [ppm]	RT [min]	# Missed Cleavages
	High	SVVSGATPVmR	2	11	1	A7ZNT3	M10(Oxidation)	0.002	0.1134	2	1119.58	-1.13239	24.3185	0
	High	VNADIVNK	1	11	1	A7ZNT3		0.002	0.08499	2	872.483	-0.724954	23.2265	0
P75882	Uncharacterized lipoprotein GfcD OS=Escherichia coli (strain K12) GN=gfcD PE=3 SV=1 - [GFCD_ECOLI]	8.88558	7.45	1	4	4	4	698	78.6376	6.17627
	A2	Sequence	# PSMs	# Proteins	# Protein Groups	Protein Group Accessions	Modifications	q-Value	PEP	Charge	MH+ [Da]	ΔM [ppm]	RT [min]	# Missed Cleavages
	High	GFYISIPFDLmTIGPNR	1	1	1	P75882	M11(Oxidation)	0	0.003393	2	1956.99	1.21219	55.3189	0
	High	LPQASHFNVGAVYR	1	1	1	P75882		0	0.02563	3	1558.81	-0.474444	34.6465	0
	High	TLYmSGQQYK	1	1	1	P75882	M4(Oxidation)	0.002	0.05728	2	1234.58	0.923748	24.3253	0
	High	TNFNDLRPALR	1	1	1	P75882		0.004	0.255	3	1316.71	-1.1949	33.6685	0
P31554	LPS-assembly protein LptD OS=Escherichia coli (strain K12) GN=lptD PE=1 SV=2 - [LPTD_ECOLI]	8.52941	3.57	3	3	3	3	784	89.6152	5.13525
	A2	Sequence	# PSMs	# Proteins	# Protein Groups	Protein Group Accessions	Modifications	q-Value	PEP	Charge	MH+ [Da]	ΔM [ppm]	RT [min]	# Missed Cleavages
	High	YGSSTDGYATQK	1	3	1	P31554		0.002	0.03637	2	1277.57	3.18397	20.4668	0
	High	IYDDAAVER	1	3	1	P31554		0.002	0.03704	2	1051.51	-0.204162	24.7777	0
	High	LDESVNR	1	3	1	P31554		0.002	0.1148	2	832.416	0.342412	19.479	0
P0AAI3	ATP-dependent zinc metalloprotease FtsH OS=Escherichia coli (strain K12) GN=ftsH PE=1 SV=1 - [FTSH_ECOLI]	7.94813	6.37	2	2	2	2	644	70.6634	6.23975
	A2	Sequence	# PSMs	# Proteins	# Protein Groups	Protein Group Accessions	Modifications	q-Value	PEP	Charge	MH+ [Da]	ΔM [ppm]	RT [min]	# Missed Cleavages
	High	GTPGFSGADLANLVNEAALFAAR	1	2	1	P0AAI3		0	0.01162	3	2262.17	6.45332	59.0778	0
	High	ALGVTFFLPEGDAISASR	1	2	1	P0AAI3		0	0.01285	2	1850.97	1.43899	51.0387	0
P06996	Outer membrane protein C OS=Escherichia coli (strain K12) GN=ompC PE=1 SV=1 - [OMPC_ECOLI]	7.55155	4.9	3	2	2	3	367	40.3434	4.81787
	A2	Sequence	# PSMs	# Proteins	# Protein Groups	Protein Group Accessions	Modifications	q-Value	PEP	Charge	MH+ [Da]	ΔM [ppm]	RT [min]	# Missed Cleavages
	High	NmSTYVDYK	2	3	1	P06996	M2(Oxidation)	0.002	0.06213	2	1136.49	0.617313	24.8619	0
	High	VGSLGWANK	1	3	1	P06996		0.002	0.1499	2	931.494	-5.85412	31.2708	0
	A2	Sequence	# PSMs	# Proteins	# Protein Groups	Protein Group Accessions	Modifications	q-Value	PEP	Charge	MH+ [Da]	ΔM [ppm]	RT [min]	# Missed Cleavages
	High	HSGIGHGQASSAVR	1	1	1	P20930		0.002	0.09119	3	1363.69	2.30428	16.2737	0
	High	KGYSPTHREEEYGK	3	1	1	P20930		0.002	0.1484	4	1680.8	0.700578	16.3344	2
	High	NQGSSVSQDSDSQGHSEDSER	1	1	1	P20930		0.006	0.3021	3	2235.91	4.64292	17.1785	0
P13036	Fe(3+) dicitrate transport protein FecA OS=Escherichia coli (strain K12) GN=fecA PE=1 SV=2 - [FECA_ECOLI]	7.02997	2.71	1	2	2	4	774	85.269	5.93506
	A2	Sequence	# PSMs	# Proteins	# Protein Groups	Protein Group Accessions	Modifications	q-Value	PEP	Charge	MH+ [Da]	ΔM [ppm]	RT [min]	# Missed Cleavages
	High	AVQSGNVEPEK	2	1	1	P13036		0.002	0.04407	2	1157.58	1.58889	19.3111	0
	High	YLNESTHEmR	2	1	1	P13036	M9(Oxidation)	0.002	0.1456	2	1295.57	3.77868	18.8625	0
P45464	Penicillin-binding protein activator LpoA OS=Escherichia coli (strain K12) GN=lpoA PE=1 SV=1 - [LPOA_ECOLI]	4.51451	3.1	2	2	2	2	678	72.78	5.41455
	A2	Sequence	# PSMs	# Proteins	# Protein Groups	Protein Group Accessions	Modifications	q-Value	PEP	Charge	MH+ [Da]	ΔM [ppm]	RT [min]	# Missed Cleavages
	High	ITPADLEQNQQAR	1	2	1	P45464		0.002	0.1505	2	1483.75	-3.10186	29.1182	0
	High	FGSTSELR	1	2	1	P45464		0.002	0.1596	2	896.447	-0.0101639	25.5652	0
	A2	Sequence	# PSMs	# Proteins	# Protein Groups	Protein Group Accessions	Modifications	q-Value	PEP	Charge	MH+ [Da]	ΔM [ppm]	RT [min]	# Missed Cleavages
	High	TcVADESAENcDK	1	1	1	P02768-1	C2(Carbamidomethyl); C11(Carbamidomethyl)	0	0.004526	2	1498.58	0.909049	19.4376	0
	High	ADDKETcFAEEGKK	1	1	1	P02768-1	C7(Carbamidomethyl)	0.004	0.2565	4	1627.73	0.0959542	20.1322	2
P09373	Formate acetyltransferase 1 OS=Escherichia coli (strain K12) GN=pflB PE=1 SV=2 - [PFLB_ECOLI]	0	2.11	1	2	2	2	760	85.3027	6.01123
BAND: 2
Accession	Description	Score	Coverage	# Proteins	# Unique Peptides	# Peptides	# PSMs	# AAs	MW [kDa]	calc. pI	Homologue protein in E coli K12 (BLAST)
660511374	porin [Escherichia coli Nissle 1917]	2190.67	89.17	2	13	38	577	360	39.5851	5.12256	NmpC (P21420)
	A2	Sequence	# PSMs	# Proteins	# Protein Groups	Protein Group Accessions	Modifications	q-Value	PEP	Charge	MH+ [Da]	ΔM [ppm]	RT [min]	# Missed Cleavages
	High	TDVTEANGDGFGFSTTYEYEGFGVGATYAK	35	3	2	660511374;660512129		0	4.103e-06	3	3154.39	3.05363	26.5721	0
	High	NNDFFGLVDGLNFAAQYQGK	99	4	3	P21420;660511374;660512129		0	2.301e-12	3	2218.06	0.265858	29.4939	0
	High	LGFKGETQINDQLTGFGQWEYEFK	33	4	3	P21420;660511374;660512129		0	1.638e-10	3	2835.35	-3.23932	37.95	1
	High	GETQINDQLTGFGQWEYEFK	12	4	3	P21420;660511374;660512129		0	4.85e-11	3	2390.09	-0.697966	27.2339	0
	High	LGFKGETQINDQLTGFGQWEYEFKGNR	3	4	3	P21420;660511374;660512129		0	2.424e-10	3	3162.53	1.4984	25.754	2
	High	NDRTDVTEANGDGFGFSTTYEYEGFGVGATYAK	34	3	2	660511374;660512129		0	5.08e-06	3	3539.55	1.00276	25.5569	1
	High	HYFSSNDADDGDTTYAR	12	3	2	P21420;660511374		0	7.786e-10	2	1934.78	-0.408109	17.3395	0
	High	AQNFEAVAQYQFDFGLRPSVAYLQSK	61	4	3	P21420;Q8CVW1;660511374		0	8.222e-12	3	2977.47	-3.80681	39.4278	0
	High	NmSTFVDYKINLIDDSK	2	2	1	660511374	M2(Oxidation)	0	6.128e-06	2	2018.97	-2.70576	23.7501	1
	High	YDANNIYLATTYSETQNmTVFGNNHIANK	26	3	2	660511374;660512129	M18(Oxidation)	0	4.643e-06	4	3323.53	2.07194	23.9102	0
	High	YVDVGATYYFNK	70	5	4	P21420;Q8CVW1;P06996;660511374		0	3.265e-08	2	1439.68	-4.02102	39.4315	0
	High	GETQINDQLTGFGQWEYEFKGNR	1	4	3	P21420;660511374;660512129		0	1.113e-08	3	2717.26	-1.01554	25.6248	1
	High	LAFAGLKFGDYGSIDYGR	2	4	3	P21420;660511374;660512129		0	1.291e-08	3	1949.97	-1.05918	26.2936	1
	High	TAGIDTDDIVAVGLVYQF	29	2	1	660511374		0	0.0002404	3	1896.96	1.4786	31.016	0
	High	VNAKHYFSSNDADDGDTTYAR	1	3	2	P21420;660511374		0	2.192e-05	3	2347.02	-0.849806	17.3491	1
	High	INLIDDSKFTKTAGIDTDDIVAVGLVYQF	1	2	1	660511374		0	8.839e-05	3	3171.64	-2.82225	29.55	2
	High	NAEVWAAGLKYDANNIYLATTYSETQNmTVFGNNHIANK	1	2	1	660511374	M28(Oxidation)	0	0.0001483	4	4363.07	-0.486131	26.4065	1
	High	YVDVGATYYFNKNmSTFVDYK	2	3	2	P21420;660511374	M14(Oxidation)	0	0.00123	2	2541.17	0.303153	23.9125	1
	High	DSNKLDLYGKVNAK	1	4	3	P21420;660511374;660512129		0	2.115e-06	3	1564.83	-0.331442	18.501	2
	High	NNDFFGLVDGLNFAAQYQGKNDR	5	4	3	P21420;660511374;660512129		0	0.001296	2	2603.23	-0.792058	28.3432	1
	High	SDRTDGQVAYGK	4	2	1	660511374		0	2.946e-05	3	1296.62	3.55571	14.9017	1
	High	FGDYGSIDYGR	54	4	3	P21420;660511374;660512129		0	0.001316	2	1249.54	-3.25893	40.0047	0
	High	NYGVAYDIGAWTDVLPEFGGDTWTQTDVFmTGR	3	3	2	660511374;660512129	M30(Oxidation)	0	0.001821	3	3698.67	-0.932931	31.6992	0
	High	INLIDDSKFTK	4	2	1	660511374		0	0.001521	2	1293.71	0.795324	20.8385	1
	High	TDGQVAYGK	1	2	1	660511374		0	2.274e-05	2	938.457	-0.726103	15.1215	0
	High	NAEVWAAGLK	3	3	2	P21420;660511374		0	0.006846	2	1058.56	0.397511	22.0426	0
	High	NmSTFVDYK	33	4	3	P21420;660511374;660512129	M2(Oxidation)	0	0.001036	2	1120.49	-3.05389	18.4902	0
	High	NMSTFVDYK	1	4	3	P21420;660511374;660512129		0	0.00188	2	1104.5	-3.06013	21.0971	0
	High	TRLAFAGLK	2	5	4	P21420;660511374;660512129;660511055		0	0.000154	3	976.595	0.775495	20.8408	1
	High	INLIDDSK	7	2	1	660511374		0	0.0003636	2	917.494	0.467571	20.4129	0
	High	GKDLGVHGDRDLVK	5	2	1	660511374		0	0.003064	3	1508.82	1.70332	15.9806	2
	High	LAFAGLK	3	5	4	P21420;660511374;660512129;660511055		0	0.005551	2	719.446	0.642028	22.572	0
	High	GKDLGVHGDR	1	2	1	660511374		0	0.004227	3	1053.55	7.35981	10.4662	1
	High	DLGVHGDRDLVK	3	2	1	660511374		0	0.00422	3	1323.7	-1.50501	18.1532	1
	High	LDLYGKVNAK	1	4	3	P21420;660511374;660512129		0	0.0002034	3	1120.64	0.309596	18.8484	1
	High	DSNKLDLYGK	3	4	3	P21420;660511374;660512129		0.001	0.007445	3	1152.59	-1.19025	18.6219	1
	High	SKFNASGK	1	2	1	660511374		0.001	0.01018	2	838.442	0.701391	10.37	1
	High	TTGVATYR	17	3	2	660511374;660512129		0.002	0.03459	2	868.454	2.1635	15.7414	0
	High	FNASGK	1	2	1	660511374		0.002	0.03511	2	623.315	-0.254295	10.5188	0
660512129	porin [Escherichia coli Nissle 1917]	1891.84	89.17	1	12	33	487	360	39.614	4.79248	NmpC (P21420)
	A2	Sequence	# PSMs	# Proteins	# Protein Groups	Protein Group Accessions	Modifications	q-Value	PEP	Charge	MH+ [Da]	ΔM [ppm]	RT [min]	# Missed Cleavages
	High	TDVTEANGDGFGFSTTYEYEGFGVGATYAK	35	3	2	660511374;660512129		0	4.103e-06	3	3154.39	3.05363	26.5721	0
	High	NNDFFGLVDGLNFAAQYQGK	99	4	3	P21420;660511374;660512129		0	2.301e-12	3	2218.06	0.265858	29.4939	0
	High	TNDQVIYGNNSLNASGQNAEVWAAGLK	3	1	1	660512129		0	1.895e-09	3	2834.37	-0.27068	24.8015	0
	High	LGFKGETQINDQLTGFGQWEYEFK	33	4	3	P21420;660511374;660512129		0	1.638e-10	3	2835.35	-3.23932	37.95	1
	High	GETQINDQLTGFGQWEYEFK	12	4	3	P21420;660511374;660512129		0	4.85e-11	3	2390.09	-0.697966	27.2339	0
	High	LGFKGETQINDQLTGFGQWEYEFKGNR	3	4	3	P21420;660511374;660512129		0	2.424e-10	3	3162.53	1.4984	25.754	2
	High	NDRTDVTEANGDGFGFSTTYEYEGFGVGATYAK	34	3	2	660511374;660512129		0	5.08e-06	3	3539.55	1.00276	25.5569	1
	High	SDRTNDQVIYGNNSLNASGQNAEVWAAGLK	6	1	1	660512129		0	0.0001749	3	3192.53	0.121432	23.8491	1
	High	DLGAWGDQDLVEYIDVGATYYFNK	2	1	1	660512129		0	2.781e-07	3	2752.28	1.9529	31.6741	0
	High	HYFSSNDADDGDTTYVR	24	1	1	660512129		0	2.547e-08	2	1962.81	0.00758734	18.3405	0
	High	AQNFEVVAQYQFDFGLRPSVAYLQSK	52	1	1	660512129		0	6.74086e-13	4	3005.52	1.00021	27.974	0
	High	YDANNIYLATTYSETQNmTVFGNNHIANK	26	3	2	660511374;660512129	M18(Oxidation)	0	4.643e-06	4	3323.53	2.07194	23.9102	0
	High	GKDLGAWGDQDLVEYIDVGATYYFNK	1	1	1	660512129		0	2.287e-07	3	2937.4	1.66873	29.4576	1
	High	GETQINDQLTGFGQWEYEFKGNR	1	4	3	P21420;660511374;660512129		0	1.113e-08	3	2717.26	-1.01554	25.6248	1
	High	LAFAGLKFGDYGSIDYGR	2	4	3	P21420;660511374;660512129		0	1.291e-08	3	1949.97	-1.05918	26.2936	1
	High	INLIDKSDFTKASGVATDDIVAVGLVYQF	1	1	1	660512129		0	2.703e-06	3	3099.62	-0.206004	29.263	2
	High	DSNKLDLYGKVNAK	1	4	3	P21420;660511374;660512129		0	2.115e-06	3	1564.83	-0.331442	18.501	2
	High	ASGVATDDIVAVGLVYQF	15	1	1	660512129		0	7.676e-05	3	1824.94	-0.931496	30.4049	0
	High	NNDFFGLVDGLNFAAQYQGKNDR	5	4	3	P21420;660511374;660512129		0	0.001296	2	2603.23	-0.792058	28.3432	1
	High	NmSTFVDYKINLIDK	2	2	2	P21420;660512129	M2(Oxidation)	0	2.121e-06	2	1816.91	-2.86127	23.5686	1
	High	FGDYGSIDYGR	54	4	3	P21420;660511374;660512129		0	0.001316	2	1249.54	-3.25893	40.0047	0
	High	NYGVAYDIGAWTDVLPEFGGDTWTQTDVFmTGR	3	3	2	660511374;660512129	M30(Oxidation)	0	0.001821	3	3698.67	-0.932931	31.6992	0
	High	AQNFEVVAQYQFDFGLRPSVAYLQSKGK	1	1	1	660512129		0	2.543e-06	4	3190.63	-0.583449	26.4783	1
	High	NmSTFVDYKINLIDKSDFTK	4	1	1	660512129	M2(Oxidation)	0	4.107e-07	3	2395.18	-0.405028	23.7174	2
	High	INLIDKSDFTK	6	1	1	660512129		0	0.0005068	2	1293.7	-1.37489	51.9419	1
	High	NmSTFVDYK	33	4	3	P21420;660511374;660512129	M2(Oxidation)	0	0.001036	2	1120.49	-3.05389	18.4902	0
	High	NMSTFVDYK	1	4	3	P21420;660511374;660512129		0	0.00188	2	1104.5	-3.06013	21.0971	0
	High	TRLAFAGLK	2	5	4	P21420;660511374;660512129;660511055		0	0.000154	3	976.595	0.775495	20.8408	1
	High	INLIDK	1	2	2	P21420;660512129		0	0.001881	2	715.434	-0.993292	19.3483	0
	High	LAFAGLK	3	5	4	P21420;660511374;660512129;660511055		0	0.005551	2	719.446	0.642028	22.572	0
	High	LDLYGKVNAK	1	4	3	P21420;660511374;660512129		0	0.0002034	3	1120.64	0.309596	18.8484	1
	High	DSNKLDLYGK	3	4	3	P21420;660511374;660512129		0.001	0.007445	3	1152.59	-1.19025	18.6219	1
	High	VNAKHYFSSNDADDGDTTYVR	1	1	1	660512129		0.002	0.01361	4	2375.05	-0.378219	18.1058	1
	High	TTGVATYR	17	3	2	660511374;660512129		0.002	0.03459	2	868.454	2.1635	15.7414	0
P21420	Putative outer membrane porin protein NmpC OS=Escherichia coli (strain K12) GN=nmpC PE=5 SV=2 - [NMPC_ECOLI]	1611.94	46.3	1	1	23	407	365	40.2774	4.86865
	A2	Sequence	# PSMs	# Proteins	# Protein Groups	Protein Group Accessions	Modifications	q-Value	PEP	Charge	MH+ [Da]	ΔM [ppm]	RT [min]	# Missed Cleavages
	High	NNDFFGLVDGLNFAAQYQGK	99	4	3	P21420;660511374;660512129		0	2.301e-12	3	2218.06	0.265858	29.4939	0
	High	LGFKGETQINDQLTGFGQWEYEFK	33	4	3	P21420;660511374;660512129		0	1.638e-10	3	2835.35	-3.23932	37.95	1
	High	GETQINDQLTGFGQWEYEFK	12	4	3	P21420;660511374;660512129		0	4.85e-11	3	2390.09	-0.697966	27.2339	0
	High	LGFKGETQINDQLTGFGQWEYEFKGNR	3	4	3	P21420;660511374;660512129		0	2.424e-10	3	3162.53	1.4984	25.754	2
	High	HYFSSNDADDGDTTYAR	12	3	2	P21420;660511374		0	7.786e-10	2	1934.78	-0.408109	17.3395	0
	High	AQNFEAVAQYQFDFGLRPSVAYLQSK	61	4	3	P21420;Q8CVW1;660511374		0	8.222e-12	3	2977.47	-3.80681	39.4278	0
	High	YVDVGATYYFNK	70	5	4	P21420;Q8CVW1;P06996;660511374		0	3.265e-08	2	1439.68	-4.02102	39.4315	0
	High	GETQINDQLTGFGQWEYEFKGNR	1	4	3	P21420;660511374;660512129		0	1.113e-08	3	2717.26	-1.01554	25.6248	1
	High	LAFAGLKFGDYGSIDYGR	2	4	3	P21420;660511374;660512129		0	1.291e-08	3	1949.97	-1.05918	26.2936	1
	High	VNAKHYFSSNDADDGDTTYAR	1	3	2	P21420;660511374		0	2.192e-05	3	2347.02	-0.849806	17.3491	1
	High	YVDVGATYYFNKNmSTFVDYK	2	3	2	P21420;660511374	M14(Oxidation)	0	0.00123	2	2541.17	0.303153	23.9125	1
	High	DSNKLDLYGKVNAK	1	4	3	P21420;660511374;660512129		0	2.115e-06	3	1564.83	-0.331442	18.501	2
	High	NNDFFGLVDGLNFAAQYQGKNDR	5	4	3	P21420;660511374;660512129		0	0.001296	2	2603.23	-0.792058	28.3432	1
	High	NmSTFVDYKINLLDK	2	2	2	P21420;660512129	M2(Oxidation)	0	2.121e-06	2	1816.91	-2.86127	23.5686	1
	High	FGDYGSIDYGR	54	4	3	P21420;660511374;660512129		0	0.001316	2	1249.54	-3.25893	40.0047	0
	High	INLLDKNDFTK	2	1	1	P21420		0	0.005078	2	1320.72	0.28986	20.9609	1
	High	NAEVWAAGLK	3	3	2	P21420;660511374		0	0.006846	2	1058.56	0.397511	22.0426	0
	High	NmSTFVDYK	33	4	3	P21420;660511374;660512129	M2(Oxidation)	0	0.001036	2	1120.49	-3.05389	18.4902	0
	High	NMSTFVDYK	1	4	3	P21420;660511374;660512129		0	0.00188	2	1104.5	-3.06013	21.0971	0
	High	TRLAFAGLK	2	5	4	P21420;660511374;660512129;660511055		0	0.000154	3	976.595	0.775495	20.8408	1
	High	INLLDK	1	2	2	P21420;660512129		0	0.001881	2	715.434	-0.993292	19.3483	0
	High	LAFAGLK	3	5	4	P21420;660511374;660512129;660511055		0	0.005551	2	719.446	0.642028	22.572	0
	High	LDLYGKVNAK	1	4	3	P21420;660511374;660512129		0	0.0002034	3	1120.64	0.309596	18.8484	1
	High	DSNKLDLYGK	3	4	3	P21420;660511374;660512129		0.001	0.007445	3	1152.59	-1.19025	18.6219	1
660511075	membrane protein [Escherichia coli Nissle 1917]	1387.25	79.43	2	15	39	463	350	37.4979	6.16357	OmpA (P0A911)
	A2	Sequence	# PSMs	# Proteins	# Protein Groups	Protein Group Accessions	Modifications	q-Value	PEP	Charge	MH+ [Da]	ΔM [ppm]	RT [min]	# Missed Cleavages
	High	DGSVVVLGYTDRIGSDAYNQALSER	1	2	1	660511075		0	1.652e-08	3	2685.31	-1.27795	24.7134	1
	High	ATLKPEGQAALDQLYSQLSNLDPK	14	3	2	P0A911;660511075		0	2.444e-11	4	2600.35	-0.712286	27.4931	0
	High	DHDTGVSPVFAGGVEYAITPEIATR	46	2	1	660511075		0	3.42e-08	2	2602.27	-2.39287	25.9472	0
	High	ANVPGGASFKDHDTGVSPVFAGGVEYAITPEIATR	15	2	1	660511075		0	3.215e-07	3	3530.75	-0.89584	25.4039	1
	High	FGQGEVAPVVAPAPAPAPEVQTK	21	2	1	660511075		0	3.949e-07	2	2260.19	-4.00908	22.1535	0
	High	GmGESNPVTGNTcDNVK	30	3	2	P0A911;660511075	M2(Oxidation); C13(Carbamidomethyl)	0	3.331e-06	2	1795.76	-1.17665	17.2749	0
	High	mPYKGDNINGAYKAQGVQLTAK	3	2	1	660511075	M1(Oxidation)	0	1.825e-06	3	2383.2	-1.2304	18.4758	2
	High	LEYQWTNNIGDAHTIGTRPDNGmLSLGVSYR	10	3	2	P0A911;660511075	M23(Oxidation)	0	0.0001203	3	3494.67	-0.523916	23.9454	0
	High	IGSDAYNQALSER	58	2	1	660511075		0	5.918e-06	2	1423.67	-4.49472	19.0133	0
	High	AQGVQLTAKLGYPITDDLDIYTR	2	3	2	P0A911;660511075		0	1.414e-08	3	2551.32	-6.40159	26.2509	1
	High	HFTLKSDVLFTFNK	1	2	1	660511075		0	1.442e-06	3	1696.9	-2.1855	24.5664	1
	High	LGYPITDDLDIYTR	64	3	2	P0A911;660511075		0	6.966e-06	2	1654.83	-1.92294	25.8631	0
	High	GMGESNPVTGNTcDNVK	4	3	2	P0A911;660511075	C13(Carbamidomethyl)	0	9.313e-07	2	1779.76	0.413873	17.6088	0
	High	mPYKGDNINGAYK	3	2	1	660511075	M1(Oxidation)	0	5.06e-05	2	1486.69	-3.39054	16.0357	1
	High	RAQSVVDYLISKGIPADK	1	3	2	P0A911;660511075		0	5.939e-05	3	1960.08	-3.05902	24.5988	2
	High	DGSVVVLGYTDR	49	3	2	P0A911;660511075		0	1.891e-06	3	1280.65	-2.16447	22.2022	0
	High	ATLKPEGQAALDQLYSQLSNLDPKDGSVVVLGYTDR	5	3	2	P0A911;660511075		0	0.00132	4	3862	2.82087	28.1896	1
	High	SDVLFTFNKATLKPEGQAALDQLYSQLSNLDPK	2	2	1	660511075		0	1.364e-05	3	3651.88	-2.61363	30.6393	1
	High	LEYQWTNNIGDAHTIGTRPDNGMLSLGVSYR	2	3	2	P0A911;660511075		0	0.0005052	3	3478.7	4.08264	25.0869	0
	High	AALIDcLAPDR	28	3	2	P0A911;660511075	C6(Carbamidomethyl)	0	3.382e-06	2	1214.62	-1.25271	22.6391	0
	High	RAQSVVDYLISK	19	3	2	P0A911;660511075		0	1.618e-05	3	1378.77	-2.04849	51.9474	1
	High	SDVLFTFNK	8	2	1	660511075		0	0.0008923	2	1070.55	-0.0447985	25.0501	0
	High	AQSVVDYLISKGIPADKISAR	2	3	2	P0A911;660511075		0	0.004093	3	2231.24	0.257311	25.2889	2
	High	ADTKANVPGGASFK	3	2	1	660511075		0	0.0009218	2	1362.7	-2.64319	16.9249	1
	High	AQSVVDYLISK	8	3	2	P0A911;660511075		0	0.0006175	2	1222.67	1.15792	25.3375	0
	High	GIKDVVTQPQA	21	3	2	P0A911;660511075		0	0.001367	2	1155.63	-4.63294	39.8164	1
	High	GmGESNPVTGNTcDNVKQR	1	3	2	P0A911;660511075	M2(Oxidation); C13(Carbamidomethyl)	0	1.939e-05	3	2079.92	1.45656	15.6469	1
	High	ADTKANVPGGASFKDHDTGVSPVFAGGVEYAITPEIATR	3	2	1	660511075		0	0.004119	5	3945.96	-0.203609	24.4078	2
	High	LGGmVWR	3	3	2	P0A911;660511075	M4(Oxidation)	0	0.0008499	2	834.429	-0.733322	20.2944	0
	High	MPYKGDNINGAYK	1	2	1	660511075		0	0.0001026	3	1470.7	-0.170969	17.1292	1
	High	AALIDcLAPDRRVEIEVK	2	3	2	P0A911;660511075	C6(Carbamidomethyl)	0	0.002002	3	2068.12	-3.28162	22.8712	2
	High	IGSDAYNQALSERR	2	2	1	660511075		0	0.002338	3	1579.78	-1.30633	17.9381	1
	High	DVVTQPQA	1	3	2	P0A911;660511075		0	0.005121	2	857.436	-0.324858	17.2707	0
	High	AQGVQLTAK	10	3	2	P0A911;660511075		0	0.0001633	2	915.526	-0.117856	17.1804	0
	High	ANVPGGASFK	3	2	1	660511075		0	0.0003458	2	947.494	-0.844673	51.8195	0
	High	GIPADKISAR	2	3	2	P0A911;660511075		0	0.00529	2	1027.59	-3.80738	16.7119	1
	High	LGGMVWR	1	3	2	P0A911;660511075		0.002	0.03838	2	818.433	-1.96418	22.2797	0
	High	RVEIEVK	5	3	2	P0A911;660511075		0.002	0.01638	2	872.52	-0.599971	51.9288	1
	High	GDNINGAYK	2	2	1	660511075		0.002	0.03453	2	951.452	-1.24067	15.5898	0
	High	VEIEVK	1	3	2	P0A911;660511075		0.002	0.02788	2	716.42	1.12229	17.8764	0
	High	DNTWYTGAK	3	3	2	P0A911;660511075		0.002	0.03704	2	1055.48	-2.64646	19.3842	0
	High	AALIDcLAPDRR	2	3	2	P0A911;660511075	C6(Carbamidomethyl)	0.002	0.03807	3	1370.72	-3.51324	21.1632	1
	High	HFTLK	1	3	2	P0A911;660511075		0.006	0.1595	2	645.371	-1.72949	16.584	0
P0A911	Outer membrane protein A OS=Escherichia coli O157:H7 GN=ompA PE=3 SV=1 - [OMPA_ECO57]	864.026	76.3	1	5	29	296	346	37.1777	6.41748
	A2	Sequence	# PSMs	# Proteins	# Protein Groups	Protein Group Accessions	Modifications	q-Value	PEP	Charge	MH+ [Da]	ΔM [ppm]	RT [min]	# Missed Cleavages
	High	ATLKPEGQAALDQLYSQLSNLDPK	14	3	2	P0A911;660511075		0	2.444e-11	4	2600.35	-0.712286	27.4931	0
	High	GmGESNPVTGNTcDNVK	30	3	2	P0A911;660511075	M2(Oxidation); C13(Carbamidomethyl)	0	3.331e-06	2	1795.76	-1.17665	17.2749	0
	High	LEYQWTNNIGDAHTIGTRPDNGmLSLGVSYR	10	3	2	P0A911;660511075	M23(Oxidation)	0	0.0001203	3	3494.67	-0.523916	23.9454	0
	High	FGQGEAAPVVAPAPAPAPEVQTK	1	1	1	P0A911		0	4.113e-06	3	2232.16	-0.570415	20.9451	0
	High	NHDTGVSPVFAGGVEYAITPEIATR	1	1	1	P0A911		0	1.318e-07	3	2601.3	1.24219	25.4638	0
	High	AQGVQLTAKLGYPITDDLDIYTR	2	3	2	P0A911;660511075		0	1.414e-08	3	2551.32	-6.40159	26.2509	1
	High	IGSDAYNQGLSER	1	1	1	P0A911		0	3.389e-05	2	1409.67	5.52337	17.9759	0
	High	LGYPITDDLDIYTR	64	3	2	P0A911;660511075		0	6.966e-06	2	1654.83	-1.92294	25.8631	0
	High	GMGESNPVTGNTcDNVK	4	3	2	P0A911;660511075	C13(Carbamidomethyl)	0	9.313e-07	2	1779.76	0.413873	17.6088	0
	High	RAQSVVDYLISKGIPADK	1	3	2	P0A911;660511075		0	5.939e-05	3	1960.08	-3.05902	24.5988	2
	High	DGSVVVLGYTDR	49	3	2	P0A911;660511075		0	1.891e-06	3	1280.65	-2.16447	22.2022	0
	High	ATLKPEGQAALDQLYSQLSNLDPKDGSVVVLGYTDR	5	3	2	P0A911;660511075		0	0.00132	4	3862	2.82087	28.1896	1
	High	LEYQWTNNIGDAHTIGTRPDNGMLSLGVSYR	2	3	2	P0A911;660511075		0	0.0005052	3	3478.7	4.08264	25.0869	0
	High	AALIDcLAPDR	28	3	2	P0A911;660511075	C6(Carbamidomethyl)	0	3.382e-06	2	1214.62	-1.25271	22.6391	0
	High	RAQSVVDYLISK	19	3	2	P0A911;660511075		0	1.618e-05	3	1378.77	-2.04849	51.9474	1
	High	AQSVVDYLISKGIPADKISAR	2	3	2	P0A911;660511075		0	0.004093	3	2231.24	0.257311	25.2889	2
	High	AQSVVDYLISK	8	3	2	P0A911;660511075		0	0.0006175	2	1222.67	1.15792	25.3375	0
	High	GIKDVVTQPQA	21	3	2	P0A911;660511075		0	0.001367	2	1155.63	-4.63294	39.8164	1
	High	SDVLFNFNK	1	1	1	P0A911		0	0.0001436	2	1083.55	-0.842782	24.3791	0
	High	GmGESNPVTGNTcDNVKQR	1	3	2	P0A911;660511075	M2(Oxidation); C13(Carbamidomethyl)	0	1.939e-05	3	2079.92	1.45656	15.6469	1
	High	LGGmVWR	3	3	2	P0A911;660511075	M4(Oxidation)	0	0.0008499	2	834.429	-0.733322	20.2944	0
	High	mPYKGSVENGAYK	1	1	1	P0A911	M1(Oxidation)	0	0.000281	3	1459.69	-0.615559	15.538	1
	High	AALIDcLAPDRRVEIEVK	2	3	2	P0A911;660511075	C6(Carbamidomethyl)	0	0.002002	3	2068.12	-3.28162	22.8712	2
	High	DVVTQPQA	1	3	2	P0A911;660511075		0	0.005121	2	857.436	-0.324858	17.2707	0
	High	AQGVQLTAK	10	3	2	P0A911;660511075		0	0.0001633	2	915.526	-0.117856	17.1804	0
	High	GIPADKISAR	2	3	2	P0A911;660511075		0	0.00529	2	1027.59	-3.80738	16.7119	1
	High	LGGMVWR	1	3	2	P0A911;660511075		0.002	0.03838	2	818.433	-1.96418	22.2797	0
	High	RVEIEVK	5	3	2	P0A911;660511075		0.002	0.01638	2	872.52	-0.599971	51.9288	1
	High	VEIEVK	1	3	2	P0A911;660511075		0.002	0.02788	2	716.42	1.12229	17.8764	0
	High	DNTWYTGAK	3	3	2	P0A911;660511075		0.002	0.03704	2	1055.48	-2.64646	19.3842	0
	High	AALIDcLAPDRR	2	3	2	P0A911;660511075	C6(Carbamidomethyl)	0.002	0.03807	3	1370.72	-3.51324	21.1632	1
	High	HFTLK	1	3	2	P0A911;660511075		0.006	0.1595	2	645.371	-1.72949	16.584	0
660511055	porin [Escherichia coli Nissle 1917]	787.327	91.71	1	29	31	208	362	39.3301	4.97021	OmpF (P02931)
	A2	Sequence	# PSMs	# Proteins	# Protein Groups	Protein Group Accessions	Modifications	q-Value	PEP	Charge	MH+ [Da]	ΔM [ppm]	RT [min]	# Missed Cleavages
	High	NSNFFGLVDGLNFAVQYLGK	38	1	1	660511055		0	1.262e-11	3	2203.12	0.110355	32.2317	0
	High	AKDVEGIGDVDLVNYFEVGATYYFNK	25	1	1	660511055		0	4.76e-06	4	2926.41	-0.983262	29.7986	1
	High	DVEGIGDVDLVNYFEVGATYYFNK	27	1	1	660511055		0	2.93e-07	3	2727.29	1.19146	31.7611	0
	High	LGFKGETQINSDLTGYGQWEYNFQGNNSEGADAQTGNK	5	1	1	660511055		0	1.179e-05	3	4138.86	-0.974712	24.9232	1
	High	FTNTSGFANKTQDVLLVAQYQFDFGLRPSIAYTK	1	1	1	660511055		0	3.708e-08	4	3840.96	1.18793	28.3529	1
	High	RSNGDGVGGSISYEYEGFGIVGAYGAADR	4	1	1	660511055		0	1.601e-07	3	2924.35	0.862012	25.3968	1
	High	NmSTYVDYIINQIDSDNK	2	1	1	660511055	M2(Oxidation)	0	6.097e-09	2	2148.97	-0.712781	27.6939	0
	High	YDANNIYLAANYGETR	3	1	1	660511055		0	2.244e-08	3	1847.86	0.175351	22.483	0
	High	NYGVVYDALGYTDmLPEFGGDTAYSDDFFVGR	10	1	1	660511055	M14(Oxidation)	0	4.326e-09	3	3570.57	0.816642	30.3426	0
	High	TQDVLLVAQYQFDFGLRPSIAYTK	36	1	1	660511055		0	1.92e-06	3	2773.46	1.24953	29.5037	0
	High	SNGDGVGGSISYEYEGFGIVGAYGAADR	5	1	1	660511055		0	0.0002847	3	2768.24	-1.32177	26.4808	0
	High	GNGENSYGGNGDmTYAR	5	1	1	660511055	M13(Oxidation)	0	1.398e-07	3	1778.7	-2.78562	15.9598	0
	High	NSNFFGLVDGLNFAVQYLGKNER	3	1	1	660511055		0	1.278e-05	2	2602.31	1.12885	30.8988	1
	High	LAFAGLKYADVGSFDYGR	1	1	1	660511055		0	3.443e-07	3	1949.97	-0.777474	25.5381	1
	High	LGVGSDDTVAVGIVYQF	5	1	1	660511055		0	8.923e-05	2	1739.89	0.594692	29.4262	0
	High	GETQINSDLTGYGQWEYNFQGNNSEGADAQTGNK	1	1	1	660511055		0	8.555e-07	3	3693.59	-1.58549	24.5614	0
	High	NmSTYVDYIINQIDSDNKLGVGSDDTVAVGIVYQF	11	1	1	660511055	M2(Oxidation)	0	0.0002265	3	3869.82	-5.17059	32.6396	1
	High	YADVGSFDYGR	1	1	1	660511055		0	0.0006996	2	1249.55	-0.523557	20.6859	0
	High	NATPITNKFTNTSGFANK	2	1	1	660511055		0	2.781e-06	2	1925.97	-2.61737	19.9776	1
	High	KAEQWATGLK	2	1	1	660511055		0	0.006389	2	1131.61	-0.945267	18.505	1
	High	TNLQEESSLGK	5	1	1	660511055		0	2.428e-05	2	1205.6	-0.905986	16.7988	0
	High	AEQWATGLK	1	1	1	660511055		0	0.002078	2	1003.52	1.06211	20.1688	0
	High	AVGLHYFSK	2	1	1	660511055		0	0.001563	2	1021.54	-2.40452	19.8626	0
	High	TRLAFAGLK	2	5	4	P21420;660511374;660512129;660511055		0	0.000154	3	976.595	0.775495	20.8408	1
	High	NSNFFGLVDGLNFAVQYLGKNERDTAR	1	1	1	660511055		0	0.006437	4	3045.51	-1.32216	29.9988	2
	High	TNLQEESSLGKGK	1	1	1	660511055		0	0.004749	3	1390.71	-3.94414	16.1299	1
	High	LAFAGLK	3	5	4	P21420;660511374;660512129;660511055		0	0.005551	2	719.446	0.642028	22.572	0
	High	VGGVATYR	1	1	1	660511055		0.001	0.01138	2	822.449	2.03372	16.3698	0
	High	DGNKVDLYGK	2	1	1	660511055		0.002	0.01422	3	1108.56	-0.195565	16.9212	1
	High	FTNTSGFANK	2	1	1	660511055		0.002	0.02498	2	1086.52	-4.00717	38.4798	0
	High	VDLYGK	1	1	1	660511055		0.002	0.03928	2	694.376	-1.02533	17.4983	0
Q8CVW1	Outer membrane protein C OS=Escherichia coli O6:H1 (strain CFT073 / ATCC 700928 / UPEC) GN=ompC PE=1 SV=1 - [OMPC_ECOL6]	601.383	63.73	1	10	21	159	375	41.1999	4.83057	OmpC (P06996)
	A2	Sequence	# PSMs	# Proteins	# Protein Groups	Protein Group Accessions	Modifications	q-Value	PEP	Charge	MH+ [Da]	ΔM [ppm]	RT [min]	# Missed Cleavages
	High	YDANNIYLAAQYTQTYNATR	2	2	2	Q8CVW1;P06996		0	1.403e-09	3	2354.1	-0.868688	23.9386	0
	High	NmSTYVDYKINLLDDNQFTR	1	2	2	Q8CVW1;P06996	M2(Oxidation)	0	7.421e-08	3	2466.16	0.260622	24.8354	1
	High	AQNFEAVAQYQFDFGLRPSVAYLQSK	61	4	3	P21420;Q8CVW1;660511374		0	8.222e-12	3	2977.47	-3.80681	39.4278	0
	High	NYDDEDILKYVDVGATYYFNK	1	1	1	Q8CVW1		0	3.24e-09	3	2545.17	-1.30134	28.0903	1
	High	YVDVGATYYFNK	70	5	4	P21420;Q8CVW1;P06996;660511374		0	3.265e-08	2	1439.68	-4.02102	39.4315	0
	High	NTDFFGLVDGLNFAVQYQGQNGSVSGENDPDFTGHGITNNGR	2	1	1	Q8CVW1		0	8.508e-07	4	4459.03	0.271445	29.0078	0
	High	VDGLHYFSDDKSVDGDQTYmR	2	1	1	Q8CVW1	M20(Oxidation)	0	5.247e-06	3	2464.07	0.223921	20.316	1
	High	TWDQNNTGLIGTGDR	1	1	1	Q8CVW1		0	3.363e-07	2	1647.77	-2.63474	21.1549	0
	High	AAGINTDDIVALGLVYQF	3	1	1	Q8CVW1		0	3.11e-05	3	1879.98	0.381269	31.9354	0
	High	INLLDDNQFTR	1	2	2	Q8CVW1;P06996		0	0.000303	2	1348.69	0.440077	24.0536	0
	High	DGNKLDLYGK	2	2	2	Q8CVW1;P06996		0	7.544e-05	3	1122.58	-2.33585	18.5894	1
	High	FQDIGSFDYGR	1	1	1	Q8CVW1		0	0.0007209	2	1304.59	-1.88484	22.6113	0
	High	NmSTYVDYK	2	2	2	Q8CVW1;P06996	M2(Oxidation)	0	0.001429	2	1136.49	-0.671603	17.0821	0
	High	SVDGDQTYmR	1	1	1	Q8CVW1	M9(Oxidation)	0	0.0007948	2	1187.5	1.56481	15.3699	0
	High	NLGVVAGR	1	1	1	Q8CVW1		0	0.00324	2	785.461	-2.07784	17.723	0
	High	AETYTGGLKYDANNIYLAAQYTQTYNATR	2	2	2	Q8CVW1;P06996		0	0.0003036	3	3274.56	-1.01343	24.659	1
	High	VGSLGWANK	1	2	2	Q8CVW1;P06996		0.001	0.008553	2	931.496	-4.34706	20.0101	0
	High	NYDDEDILK	1	1	1	Q8CVW1		0.001	0.009898	2	1124.51	1.4258	20.3728	0
	High	GKNLGVVAGR	2	1	1	Q8CVW1		0.002	0.01923	2	970.579	-0.0938652	15.924	1
	High	VAFAGLK	1	2	2	Q8CVW1;P06996		0.002	0.04198	2	705.43	1.3824	20.6101	0
	High	AETYTGGLK	1	2	2	Q8CVW1;P06996		0.005	0.1202	2	939.477	-1.19526	17.0183	0
P06996	Outer membrane protein C OS=Escherichia coli (strain K12) GN=ompC PE=1 SV=1 - [OMPC_ECOLI]	369.164	61.58	1	11	21	99	367	40.3434	4.81787
	A2	Sequence	# PSMs	# Proteins	# Protein Groups	Protein Group Accessions	Modifications	q-Value	PEP	Charge	MH+ [Da]	ΔM [ppm]	RT [min]	# Missed Cleavages
	High	NTDFFGLVDGLNFAVQYQGK	2	1	1	P06996		0	2.548e-09	3	2233.09	0.027831	30.2419	0
	High	YDANNIYLAAQYTQTYNATR	2	2	2	Q8CVW1;P06996		0	1.403e-09	3	2354.1	-0.868688	23.9386	0
	High	NmSTYVDYKINLLDDNQFTR	1	2	2	Q8CVW1;P06996	M2(Oxidation)	0	7.421e-08	3	2466.16	0.260622	24.8354	1
	High	VDGLHYFSDNKDVDGDQTYmR	2	1	1	P06996	M20(Oxidation)	0	9.032e-07	3	2491.08	0.0356352	20.2018	1
	High	YVDVGATYYFNK	70	5	4	P21420;Q8CVW1;P06996;660511374		0	3.265e-08	2	1439.68	-4.02102	39.4315	0
	High	RTDAQNTAAYIGNGDRAETYTGGLK	2	1	1	P06996		0	5.508e-07	3	2643.28	-0.184452	19.2557	2
	High	AQNFEAVAQYQFDFGLRPSLAYLQSK	2	1	1	P06996		0	1.003e-06	3	2991.5	1.28299	27.8651	0
	High	TDAQNTAAYIGNGDR	1	1	1	P06996		0	1.406e-07	2	1566.71	-1.99275	17.7889	0
	High	NGNPSGEGFTSGVTNNGR	1	1	1	P06996		0	1.6e-07	2	1764.79	-2.17992	17.8938	0
	High	DAGINTDNIVALGLVYQF	2	1	1	P06996		0	5.778e-06	2	1922.99	0.50063	32.1868	0
	High	GYDDEDILKYVDVGATYYFNK	1	1	1	P06996		0	0.0008357	3	2488.15	-0.580516	28.2016	1
	High	FQDVGSFDYGR	1	1	1	P06996		0	5.557e-06	2	1290.58	0.194961	21.4797	0
	High	INLLDDNQFTR	1	2	2	Q8CVW1;P06996		0	0.000303	2	1348.69	0.440077	24.0536	0
	High	DGNKLDLYGK	2	2	2	Q8CVW1;P06996		0	7.544e-05	3	1122.58	-2.33585	18.5894	1
	High	NmSTYVDYK	2	2	2	Q8CVW1;P06996	M2(Oxidation)	0	0.001429	2	1136.49	-0.671603	17.0821	0
	High	GYDDEDILK	1	1	1	P06996		0	0.003992	2	1067.49	1.36478	20.4762	0
	High	AETYTGGLKYDANNIYLAAQYTQTYNATR	2	2	2	Q8CVW1;P06996		0	0.0003036	3	3274.56	-1.01343	24.659	1
	High	VGSLGWANK	1	2	2	Q8CVW1;P06996		0.001	0.008553	2	931.496	-4.34706	20.0101	0
	High	VAFAGLK	1	2	2	Q8CVW1;P06996		0.002	0.04198	2	705.43	1.3824	20.6101	0
	High	TDAQNTAAYIGNGDRAETYTGGLK	1	1	1	P06996		0.005	0.09329	3	2487.17	-1.9445	20.0158	1
	High	AETYTGGLK	1	2	2	Q8CVW1;P06996		0.005	0.1202	2	939.477	-1.19526	17.0183	0
660512682	lipoprotein [Escherichia coli Nissle 1917]	118.798	69.77	1	19	19	31	344	36.8426	5.75732	BamC (P0A903)
	A2	Sequence	# PSMs	# Proteins	# Protein Groups	Protein Group Accessions	Modifications	q-Value	PEP	Charge	MH+ [Da]	ΔM [ppm]	RT [min]	# Missed Cleavages
	High	YSTEmmNVISAGLDKSATDAANAAQNR	1	1	1	660512682	M5(Oxidation); M6(Oxidation)	0	6.311e-08	3	2861.3	-0.952555	21.5119	1
	High	GHTLTQSQNDALVAVFQAAFSK	3	1	1	660512682		0	4.066e-11	4	2333.19	1.50267	28.8084	0
	High	LLNLEQAGKPVADAASmQR	2	1	1	660512682	M17(Oxidation)	0	1.932e-08	3	2028.04	-5.42256	21.0066	0
	High	YQISVKPQGYQQAVTVK	3	1	1	660512682		0	3.407e-07	2	1937.05	0.493083	20.1199	0
	High	ASTTmDVQSAADDTGLPmLVVR	2	1	1	660512682	M5(Oxidation); M18(Oxidation)	0	1.647e-07	3	2310.1	0.259332	24.1902	0
	High	GNTLWPQVVSVLQAK	2	1	1	660512682		0	5.15e-05	2	1639.91	-2.09505	27.9453	0
	High	TQFTGDTASLLVENGR	2	1	1	660512682		0	2.148e-05	2	1708.85	-2.06343	22.801	0
	High	YSTEmmNVISAGLDK	1	1	1	660512682	M5(Oxidation); M6(Oxidation)	0	1.316e-05	2	1690.76	-1.83356	20.582	0
	High	SATDAANAAQNR	3	1	1	660512682		0	3.686e-05	2	1189.56	1.37637	14.5704	0
	High	GRYQISVKPQGYQQAVTVK	2	1	1	660512682		0	7.28e-08	3	2150.17	-1.08112	19.232	1
	High	ALDIRPPAQPLALVSGAR	1	1	1	660512682		0	1.044e-07	3	1845.07	-2.15591	24.6669	0
	High	GPFNVVWQR	1	1	1	660512682		0	6.448e-05	2	1102.58	-2.34319	24.7465	0
	High	LDEDEQYR	1	1	1	660512682		0	0.001488	2	1067.47	0.920048	15.9452	0
	High	SSLQFIDPK	1	1	1	660512682		0.001	0.007391	2	1034.55	-0.400338	21.9503	0
	High	SQGNmAVTYKPLSDSEWHELGASDPGLASGDYK	2	1	1	660512682	M5(Oxidation)	0.002	0.04124	4	3526.62	4.28247	23.014	0
	High	LQVGDLDNR	1	1	1	660512682		0.002	0.02129	2	1029.53	-2.61344	19.3567	0
	High	NYTITQR	1	1	1	660512682		0.002	0.02749	2	895.462	-1.67933	16.589	0
	High	LPAALEK	1	1	1	660512682		0.006	0.1451	2	741.452	2.04014	18.1713	0
	High	LDEDEQYRGR	1	1	1	660512682		0.006	0.1486	3	1280.59	2.70986	15.2446	1
660512120	flagellin [Escherichia coli Nissle 1917]	78.5213	33.78	1	15	15	20	595	60.9012	4.90674
	A2	Sequence	# PSMs	# Proteins	# Protein Groups	Protein Group Accessions	Modifications	q-Value	PEP	Charge	MH+ [Da]	ΔM [ppm]	RT [min]	# Missed Cleavages
	High	SGVQTYQAVFAAGDGTASAK	2	1	1	660512120		0	1.496e-06	2	1928.93	-3.2001	22.1371	0
	High	LDSAVTNLNNTTTNLSEAQSR	2	1	1	660512120		0	1.332e-09	3	2249.1	0.192951	20.7352	0
	High	NANDGISVAQTTEGALSEINNNLQR	1	1	1	660512120		0	2.179e-06	3	2629.28	0.628246	26.1306	0
	High	IQDADYATEVSNmSK	1	1	1	660512120	M13(Oxidation)	0	3.905e-08	2	1687.75	0.329703	18.103	0
	High	AQIIQQAGNSVLAK	1	1	1	660512120		0	2.813e-05	2	1440.82	1.16587	20.3749	0
	High	INSAKDDAAGQAIANR	1	1	1	660512120		0	6.56e-05	3	1614.81	-3.48918	15.862	1
	High	TASVTmGGTTYNFK	1	1	1	660512120	M6(Oxidation)	0	4.171e-06	2	1493.69	-4.15916	19.0647	0
	High	DDAAGQAIANR	1	1	1	660512120		0	6.618e-05	2	1101.53	-2.45926	16.0178	0
	High	AGDGQSIGFNK	2	1	1	660512120		0	0.0006433	2	1093.52	-3.39648	17.9208	0
	High	NQSALSSSIER	1	1	1	660512120		0	4.207e-05	2	1191.59	-2.84168	17.7267	0
	High	SSLGAIQNR	1	1	1	660512120		0	0.0001458	2	945.51	-1.85429	17.0502	0
	High	AATISDLTAAK	1	1	1	660512120		0	0.005257	2	1061.58	-3.54909	19.6056	0
	High	ALDQLKDGDTVTIK	1	1	1	660512120		0	2.496e-05	3	1516.82	-1.15361	19.7278	1
	High	LDEIDR	2	1	1	660512120		0	0.002965	2	760.383	-0.49316	16.2017	0
	High	ANQVPQQVLSLLQG	2	1	1	660512120		0.001	0.008598	2	1494.83	-0.55093	28.4358	0
P68649	P21 prophage-derived major head protein OS=Escherichia coli O6:H1 (strain CFT073 / ATCC 700928 / UPEC) GN=c1575 PE=3 SV=1 - [HEAD_ECOL6]	78.1058	70.76	1	21	21	26	342	38.5448	6.354
	A2	Sequence	# PSMs	# Proteins	# Protein Groups	Protein Group Accessions	Modifications	q-Value	PEP	Charge	MH+ [Da]	ΔM [ppm]	RT [min]	# Missed Cleavages
	High	cYGAIQDAQALSEGVVASSR	2	1	1	P68649	C1(Carbamidomethyl)	0	4.782e-08	2	2081.99	-0.89017	24.482	0
	High	IITDNLKQEEHAIVQVEEmQAVNAVLYGK	2	1	1	P68649	M19(Oxidation)	0	5.595e-08	3	3298.7	0.416588	26.8108	1
	High	GYYGDLAIVVAK	1	1	1	P68649		0	6.246e-06	2	1268.69	-2.53094	24.6498	0
	High	TPVAAYVSPVVEGK	1	1	1	P68649		0	0.0001515	2	1416.77	-1.72906	21.4902	0
	High	EFTmTQSAPLmVLPDPDEFVVVQVK	1	1	1	P68649	M4(Oxidation); M11(Oxidation)	0	0.0004073	3	2852.41	1.2277	28.2549	0
	High	HEFNYQQAVER	3	1	1	P68649		0	3.903e-05	2	1420.66	0.00470864	18.1797	0
	High	LPGEDPSQLNDPAYR	1	1	1	P68649		0	9.375e-08	2	1671.8	-0.33543	20.1443	0
	High	TSYIAEDGIEKR	2	1	1	P68649		0	0.0007479	2	1381.69	-1.67349	17.8843	1
	High	YLPDGmLVLGNTAADGIR	1	1	1	P68649	M6(Oxidation)	0	9.515e-05	3	1891.95	-3.11824	24.6806	0
	High	RGSNSQLETAVK	1	1	1	P68649		0	0.003722	2	1289.68	0.641184	15.7476	1
	High	YTmEGDQFEKIEVDFGR	1	1	1	P68649	M3(Oxidation)	0	2.002e-05	3	2079.93	-1.40895	23.9743	1
	High	ALFLELFFR	1	1	1	P68649		0	0.0003647	2	1155.66	0.443479	32.5397	0
	High	YTmEGDQFEK	1	1	1	P68649	M3(Oxidation)	0	0.0007087	2	1263.52	0.0781623	16.8418	0
	High	VLRPGYVKPK	1	1	1	P68649		0	0.0001223	3	1156.72	2.62585	15.6369	0
	High	GSNSQLETAVK	1	1	1	P68649		0	0.001536	2	1133.58	-3.42989	16.7343	0
	High	DLGAVVSFK	1	1	1	P68649		0	0.002378	2	935.518	-1.31594	23.5056	0
	High	TVNFHTEEVmLDK	1	1	1	P68649	M10(Oxidation)	0	0.0002451	3	1578.75	-1.07296	20.0801	0
	High	QLLGYTEQK	1	1	1	P68649		0.001	0.01281	2	1079.57	-2.72634	19.4093	0
	High	LPGEDPSQLNDPAYRR	1	1	1	P68649		0.002	0.03623	3	1827.89	-5.01394	18.9205	1
	High	IEVDFGR	1	1	1	P68649		0.003	0.05797	2	835.431	-0.215025	20.913	0
	High	LLNGFK	1	1	1	P68649		0.004	0.07537	2	691.413	-1.18723	20.0538	0
	A2	Sequence	# PSMs	# Proteins	# Protein Groups	Protein Group Accessions	Modifications	q-Value	PEP	Charge	MH+ [Da]	ΔM [ppm]	RT [min]	# Missed Cleavages
	High	THNLEPYFESFINNLR	1	1	1	P04264		0	1.57e-09	3	1993.98	-0.424814	28.1324	0
	High	FLEQQNQVLQTK	1	2	2	P04264;P35908		0	3.279e-05	2	1475.78	-2.64377	19.9497	0
	High	SKAEAESLYQSK	2	1	1	P04264		0	0.0004423	2	1340.67	-2.3093	16.1512	1
	High	SLDLDSIIAEVK	1	1	1	P04264		0	1.885e-05	2	1302.72	-0.136546	27.9038	0
	High	LALDLEIATYR	2	1	1	P04264		0	6.467e-05	2	1277.71	0.173261	26.1404	0
	High	WELLQQVDTSTR	1	1	1	P04264		0	1.614e-05	2	1475.75	-0.16024	24.7487	0
	High	NKLNDLEDALQQAKEDLAR	1	1	1	P04264		0	6.451e-07	3	2184.13	0.657934	26.3183	2
	High	SLNNQFASFIDK	1	1	1	P04264		0	3.105e-05	2	1383.68	-3.88613	24.8976	0
	High	YEELQITAGR	1	1	1	P04264		0	1.527e-06	2	1179.6	-0.89731	20.4174	0
	High	AEAESLYQSK	1	1	1	P04264		0	2.982e-05	2	1125.54	-2.70904	17.005	0
	High	LRSEIDNVKK	1	1	1	P04264		0	0.002185	3	1201.69	0.663828	15.2466	2
	High	NKYEDEINKR	1	1	1	P04264		0	0.00131	3	1308.66	1.11875	15.4457	2
	High	DVDGAYmTK	1	1	1	P04264	M7(Oxidation)	0	3.327e-05	2	1015.44	0.996978	15.6018	0
	High	IEISELNR	1	2	2	P04264;P35908		0	0.00163	2	973.531	-0.160007	20.1735	0
	High	LLRDYQELmNTK	1	1	1	P04264	M9(Oxidation)	0	0.004898	3	1539.78	-1.15785	18.8899	1
	High	DYQELmNTK	1	1	1	P04264	M6(Oxidation)	0	0.005886	2	1157.51	-1.92114	16.9392	0
	High	TNAENEFVTIKK	1	1	1	P04264		0	7.477e-06	3	1393.73	-0.123411	18.7916	1
	High	SLNNQFASFIDKVR	2	1	1	P04264		0	3.449e-05	3	1638.86	-0.486511	25.5429	1
	High	TLLEGEESR	1	1	1	P04264		0.002	0.01697	2	1033.51	-2.75769	17.9736	0
660511285	flagellar basal body P-ring biosynthesis protein FlgA [Escherichia coli Nissle 1917]	69.36	47.67	8	11	11	17	365	38.1738	9.23193
	A2	Sequence	# PSMs	# Proteins	# Protein Groups	Protein Group Accessions	Modifications	q-Value	PEP	Charge	MH+ [Da]	ΔM [ppm]	RT [min]	# Missed Cleavages
	High	ELPSQFGVGNTLNLQLNDEDFSmAQQIADTINR	2	8	1	660511285	M23(Oxidation)	0	3.863e-07	3	3694.76	-2.68704	28.0452	0
	High	ALNALGATPmDLmSILQSmQSAGcLR	1	8	1	660511285	M10(Oxidation); M13(Oxidation); M19(Oxidation); C24(Carbamidomethyl)	0	6.975e-07	3	2797.34	1.20718	26.8829	0
	High	FLADIQNmQVNVTPQDAK	3	8	1	660511285	M8(Oxidation)	0	1.819e-07	3	2048.01	-1.28265	21.8433	0
	High	QANVSQPDTPFGGGQTVVTPQTQIDLR	1	8	1	660511285		0	0.001024	3	2854.43	0.0134251	24.0865	0
	High	QGQTIDVVVSSmGNAK	2	8	1	660511285	M12(Oxidation)	0	2.77e-06	2	1649.81	-1.81488	19.4156	0
	High	NVAAVmVTASLPPFGR	2	8	1	660511285	M6(Oxidation)	0	8.188e-08	2	1645.87	0.716262	24.9697	0
	High	IRDLTSVQGVR	2	8	1	660511285		0	0.002444	3	1243.71	0.559385	18.2752	1
	High	DLTSVQGVR	1	8	1	660511285		0	0.0005898	2	974.525	-1.8619	18.5964	0
	High	SSASLNNVVR	1	8	1	660511285		0	0.001807	2	1046.56	4.72888	18.0114	0
	High	AKLEII	1	8	1	660511285		0	0.005356	2	686.444	-0.610099	22.6413	1
	High	GYGSATALDAR	1	8	1	660511285		0.005	0.1228	2	1081.53	-1.50615	17.7849	0
P0AFK9	Spermidine/putrescine-binding periplasmic protein OS=Escherichia coli (strain K12) GN=potD PE=1 SV=1 - [POTD_ECOLI]	66.7516	35.63	1	19	19	29	348	38.8425	5.38916
	A2	Sequence	# PSMs	# Proteins	# Protein Groups	Protein Group Accessions	Modifications	q-Value	PEP	Charge	MH+ [Da]	ΔM [ppm]	RT [min]	# Missed Cleavages
	High	LGYSGNTTDPKEIEAAYNELKK	2	1	1	P0AFK9		0	3.697e-06	3	2441.21	-3.81453	22.2834	2
	High	DGAYDLVVPSTYYVDK	1	1	1	P0AFK9		0	1.083e-06	2	1804.86	-0.113122	25.2339	0
	High	QVAETIGYPTPNLAAR	2	1	1	P0AFK9		0	3.937e-07	2	1700.89	-4.32214	22.1622	0
	High	VIYSTYESNETmYAK	1	1	1	P0AFK9	M12(Oxidation)	0	3.089e-06	2	1814.82	0.341229	19.3004	0
	High	GSLLLTDDAREVFQmALR	2	1	1	P0AFK9	M15(Oxidation)	0	2.259e-05	3	2051.05	-4.0769	27.6044	1
	High	GSLLLTDDAR	1	1	1	P0AFK9		0	0.0001025	2	1060.56	-3.30886	21.316	0
	High	KLLSPEVANDK	2	1	1	P0AFK9		0	0.0002571	2	1213.68	-2.29912	17.4831	1
	High	TYKDGAYDLVVPSTYYVDK	1	1	1	P0AFK9		0	0.0001624	3	2197.07	-0.560548	23.7477	1
	High	LLSPEVANDKTLYPDAETIK	2	1	1	P0AFK9		0	0.002376	3	2217.16	-0.0226214	22.3599	1
	High	LGYSGNTTDPK	1	1	1	P0AFK9		0	3.931e-05	2	1152.55	1.0304	16.3307	0
	High	LINFLLRPDVAK	2	1	1	P0AFK9		0	3.393e-05	2	1398.85	-0.765328	25.4063	0
	High	EIEAAYNELK	1	1	1	P0AFK9		0	0.0003987	2	1179.59	-1.51863	20.0486	0
	High	KLGYSGNTTDPK	2	1	1	P0AFK9		0	0.004278	2	1280.65	0.737244	15.4848	1
	High	KLLSPEVANDKTLYPDAETIK	2	1	1	P0AFK9		0	0.0005698	4	2345.26	-2.10882	21.2056	2
	High	EVFQmALRK	2	1	1	P0AFK9	M5(Oxidation)	0.001	0.009906	3	1137.6	-4.29363	18.0191	1
	High	EVFQmALR	1	1	1	P0AFK9	M5(Oxidation)	0.002	0.03206	2	1009.51	-2.46787	19.9874	0
	High	TLYPDAETIK	2	1	1	P0AFK9		0.002	0.0333	2	1150.6	-1.71894	20.09	0
	High	EIEAAYNELKK	1	1	1	P0AFK9		0.006	0.1379	3	1307.68	-2.45313	18.4426	1
	High	LLSPEVANDK	1	1	1	P0AFK9		0.009	0.2368	2	1085.58	-3.80797	18.5987	0
660512844	murein hydrolase effector LrgB [Escherichia coli Nissle 1917]	65.9323	46.81	2	12	12	18	361	40.3043	9.05615
	A2	Sequence	# PSMs	# Proteins	# Protein Groups	Protein Group Accessions	Modifications	q-Value	PEP	Charge	MH+ [Da]	ΔM [ppm]	RT [min]	# Missed Cleavages
	High	DEQDDPLNLKGSFAGAmGYGQFmPSSYK	1	2	1	660512844	M17(Oxidation); M23(Oxidation)	0	2.017e-11	3	3085.36	0.0533837	24.7258	1
	High	GSFAGAmGYGQFmPSSYK	1	2	1	660512844	M7(Oxidation); M13(Oxidation)	0	1.28e-07	2	1917.81	-0.34876	21.59	0
	High	LDVGTGYQYWYGLPNFYTITR	1	2	1	660512844		0	6.947e-08	3	2527.23	-0.269262	30.0394	0
	High	YSISQLAAAGLTPQQPLGNHQQASLLR	3	2	1	660512844		0	6.16e-05	3	2862.53	1.3498	25.399	0
	High	ILDALATLSFNYPR	2	2	1	660512844		0	1.542e-06	2	1593.86	-1.15403	28.226	0
	High	RAEYFSGELETFLLmAR	2	2	1	660512844	M15(Oxidation)	0	1.169e-05	3	2049.01	0.116815	28.1225	1
	High	AWQVYGVPPEIIVGIIGVETR	1	2	1	660512844		0	9.484e-08	3	2296.26	-2.59466	31.7869	0
	High	LmDNQAPTTSVKPPSGPNGAWLR	1	2	1	660512844	M2(Oxidation)	0	0.001575	3	2453.22	-3.56553	21.5527	0
	High	QQLQEILSQAK	2	2	1	660512844		0	0.002246	2	1285.71	-3.02587	21.9096	0
	High	LDSVLR	2	2	1	660512844		0.004	0.08157	2	702.414	-0.991406	18.4836	0
	High	DEQDDPLNLK	1	2	1	660512844		0.005	0.1016	2	1186.56	-2.81137	21.1266	0
	High	RLDSVLR	1	2	1	660512844		0.005	0.1037	2	858.514	-1.36213	17.9695	1
P29744	Flagellar hook-associated protein 3 OS=Escherichia coli (strain K12) GN=flgL PE=3 SV=2 - [FLGL_ECOLI]	64.7762	61.83	1	13	13	17	317	34.2599	4.79248
	A2	Sequence	# PSMs	# Proteins	# Protein Groups	Protein Group Accessions	Modifications	q-Value	PEP	Charge	MH+ [Da]	ΔM [ppm]	RT [min]	# Missed Cleavages
	High	VSLEESVLSQVTTAIQNAQEK	2	1	1	P29744		0	5.456e-10	3	2274.18	-0.122348	30.0341	0
	High	AELGTQLNELESLDSLGSDR	2	1	1	P29744		0	3.926e-08	2	2147.04	-0.871015	26.4424	0
	High	VVNPSDDPIAASQAVVLSQAQAQNSQYTLAR	1	1	1	P29744		0	4.56e-05	3	3241.65	0.935029	25.3325	0
	High	TPVADSEADKETAAAALDK	1	1	1	P29744		0	3.161e-08	3	1902.93	-0.752931	18.2073	1
	High	AFTDmQGLSLFQLSK	1	1	1	P29744	M5(Oxidation)	0	2.905e-05	2	1701.85	-2.8598	26.7815	0
	High	IFDSITSNAVAEPDGSASETNLFAmLDSAIAALK	2	1	1	P29744	M25(Oxidation)	0	1.187e-05	3	3485.7	1.02411	32.4489	0
	High	SmVIGHTGDKIFDSITSNAVAEPDGSASETNLFAmLDSAIAALK	2	1	1	P29744	M2(Oxidation); M35(Oxidation)	0	0.0009463	4	4527.19	-0.803326	30.5091	1
	High	NSLNNVLTVR	1	1	1	P29744		0	0.0002702	2	1129.63	0.262677	21.7319	0
	High	FSTQmmYQQNmR	1	1	1	P29744	M5(Oxidation); M6(Oxidation); M11(Oxidation)	0	0.0002673	2	1612.66	0.526602	16.2169	0
	High	TPVADSEADKETAAAALDKTNR	1	1	1	P29744		0	1.388e-06	4	2274.12	-1.15406	17.8866	2
	High	TETAPFSEEKGK	1	1	1	P29744		0	4.14e-05	3	1323.65	1.94693	16.3377	1
	High	TETAPFSEEK	1	1	1	P29744		0	0.001004	2	1138.52	-3.34009	17.7754	0
	High	YVGGAESIK	1	1	1	P29744		0.002	0.03964	2	923.482	-0.911578	16.6491	0
	A2	Sequence	# PSMs	# Proteins	# Protein Groups	Protein Group Accessions	Modifications	q-Value	PEP	Charge	MH+ [Da]	ΔM [ppm]	RT [min]	# Missed Cleavages
	High	LGEHNIDVLEGNEQFINAAK	11	1	1	P00761 SWISS-PROT:P00761		0	1.177e-08	3	2211.11	1.74756	23.4726	0
	High	IITHPNFNGNTLDNDIMLIK	3	1	1	P00761 SWISS-PROT:P00761		0	2.594e-05	2	2283.18	0.723142	25.5591	0
	High	IITHPNFNGNTLDNDImLIK	3	1	1	P00761 SWISS-PROT:P00761	M17(Oxidation)	0	7.294e-07	3	2299.18	0.0568991	24.7064	0
	High	VATVSLPR	36	1	1	P00761 SWISS-PROT:P00761		0	0.001821	2	842.507	-3.28884	51.8653	0
	High	LSSPATLNSR	1	1	1	P00761 SWISS-PROT:P00761		0.001	0.009436	2	1045.56	-1.44412	17.3056	0
	High	IITHPNFNGNTLDNDImLIKLSSPATLNSR	1	1	1	P00761 SWISS-PROT:P00761	M17(Oxidation)	0.002	0.03462	4	3325.71	-4.6851	27.4138	1
P0AEE6	D-galactose-binding periplasmic protein OS=Escherichia coli O6:H1 (strain CFT073 / ATCC 700928 / UPEC) GN=mglB PE=3 SV=1 - [DGAL_ECOL6]	58.102	45.78	1	15	15	20	332	35.6904	6.02393
	A2	Sequence	# PSMs	# Proteins	# Protein Groups	Protein Group Accessions	Modifications	q-Value	PEP	Charge	MH+ [Da]	ΔM [ppm]	RT [min]	# Missed Cleavages
	High	ALAINLVDPAAAGTVIEK	2	1	1	P0AEE6		0	1.863e-08	3	1766	-2.09506	26.2884	0
	High	AAPDVQLLmNDSQNDQSKQNDQIDVLLAK	1	1	1	P0AEE6	M9(Oxidation)	0	8.356e-06	3	3227.59	0.352727	24.4411	1
	High	AAPDVQLLmNDSQNDQSK	1	1	1	P0AEE6	M9(Oxidation)	0	2.679e-08	3	1989.91	-3.71046	20.5508	0
	High	SGALAGTVLNDANNQAK	1	1	1	P0AEE6		0	8.559e-06	2	1643.84	1.00501	20.4085	0
	High	SSIPVFGVDALPEALALVK	3	1	1	P0AEE6		0	4.955e-05	2	1926.1	1.08928	30.9609	0
	High	YDDNFmSVVR	1	1	1	P0AEE6	M6(Oxidation)	0	0.0003786	2	1261.55	-2.1374	20.6489	0
	High	VPYVGVDKDNLAEFSK	1	1	1	P0AEE6		0	3.663e-05	3	1780.91	-1.58552	22.0319	1
	High	IGVTIYKYDDNFmSVVR	1	1	1	P0AEE6	M13(Oxidation)	0	6.518e-08	3	2036.01	-1.00649	23.7058	1
	High	QNDQIDVLLAK	2	1	1	P0AEE6		0	0.0003559	2	1256.68	-1.20977	23.3381	0
	High	ESGIIQGDLIAK	1	1	1	P0AEE6		0	0.001191	2	1243.68	-5.63868	22.1042	0
	High	VPYVGVDKDNLAEFSKK	2	1	1	P0AEE6		0	3.837e-05	3	1909	-1.22299	20.7999	2
	High	GQNVPVVFFNKEPSRK	1	1	1	P0AEE6		0	0.002561	4	1845.99	-1.18502	20.8789	2
	High	GQNVPVVFFNKEPSR	1	1	1	P0AEE6		0	0.000577	3	1717.9	-1.83443	22.3683	1
	High	IGVTIYK	1	1	1	P0AEE6		0.001	0.00835	2	793.482	0.483985	20.1379	0
	High	ATFDLAK	1	1	1	P0AEE6		0.006	0.1306	2	765.414	0.239007	19.7124	0
660510730	protease [Escherichia coli Nissle 1917]	57.7627	42.9	1	14	14	18	317	35.6284	5.79541
	A2	Sequence	# PSMs	# Proteins	# Protein Groups	Protein Group Accessions	Modifications	q-Value	PEP	Charge	MH+ [Da]	ΔM [ppm]	RT [min]	# Missed Cleavages
	High	VKDQNYYSVAVNAGYYVTPNAK	1	1	1	660510730		0	3.038e-06	3	2464.2	-4.4014	22.3997	1
	High	NGAGIENYNFITTAGLK	1	1	1	660510730		0	3.783e-06	2	1782.9	-1.78805	25.2018	0
	High	SKVKDQNYYSVAVNAGYYVTPNAK	2	1	1	660510730		0	2.054e-05	3	2679.34	1.19668	21.4676	2
	High	KGDTSLYDHNDNTSDYSK	1	1	1	660510730		0	3.688e-05	3	2059.87	-5.35098	15.8335	1
	High	LGLmAGYQESR	1	1	1	660510730	M4(Oxidation)	0	3.22e-06	2	1240.59	-3.49199	19.1418	0
	High	YEDFELGGTFK	1	1	1	660510730		0	0.0001336	2	1305.6	-1.33367	24.0275	0
	High	GDTSLYDHNDNTSDYSK	2	1	1	660510730		0	0.0008293	3	1931.79	-0.461339	16.6611	0
	High	FKmPYIGLTGSYR	2	1	1	660510730	M3(Oxidation)	0	9.957e-07	3	1548.78	-2.77752	21.8708	1
	High	GWLLNEPNYR	2	1	1	660510730		0	0.0006621	2	1261.63	-1.69993	24.3863	0
	High	VYIEGAWNR	1	1	1	660510730		0	0.001291	2	1107.56	-0.713872	21.4817	0
	High	VYLAEEGGR	1	1	1	660510730		0	0.002674	2	993.501	1.12222	17.6051	0
	High	KVSQLDWK	1	1	1	660510730		0	0.001165	2	1003.55	-3.80648	18.6582	1
	High	YSFTAR	1	1	1	660510730		0.002	0.04073	2	744.368	1.16	18.2029	0
	High	VYLAEEGGRK	1	1	1	660510730		0.005	0.1252	3	1121.59	-4.86728	16.1322	1
660514327	maltose-binding protein [Escherichia coli Nissle 1917]	52.9775	43.14	1	11	11	17	306	31.9116	8.01611
	A2	Sequence	# PSMs	# Proteins	# Protein Groups	Protein Group Accessions	Modifications	q-Value	PEP	Charge	MH+ [Da]	ΔM [ppm]	RT [min]	# Missed Cleavages
	High	LYVLVFTTEKDLQQTTQLLDPAK	2	1	1	660514327		0	0.0001265	2	2664.45	-1.48513	29.2433	1
	High	KSEPmLNDTESYFNTAIK	4	1	1	660514327	M5(Oxidation)	0	2.967e-06	2	2103.99	-0.866597	22.1967	1
	High	TQTTQLSTGGQQLNVPGISGPVAAYSVPANIGELTLTLTSEVNK	1	1	1	660514327		0	0.0008264	4	4455.32	-0.258067	31.0743	0
	High	SEPmLNDTESYFNTAIK	3	1	1	660514327	M4(Oxidation)	0	2.177e-07	3	1975.89	-0.4357	23.7918	0
	High	DLQQTTQLLDPAK	1	1	1	660514327		0	3.234e-05	2	1470.78	-0.634383	23.1379	0
	High	LYVLVFTTEK	1	1	1	660514327		0	0.0002418	2	1212.69	-0.255558	26.4087	0
	High	GVGNSIPDIPDPVAR	1	1	1	660514327		0	0.0003977	2	1506.79	0.576381	23.3592	0
	High	LLDEAER	1	1	1	660514327		0.002	0.02968	2	845.439	2.76302	16.8332	0
	High	STFISSVK	1	1	1	660514327		0.002	0.01391	2	868.478	0.109803	19.3756	0
	High	LTPALGQQK	1	1	1	660514327		0.005	0.08842	2	955.557	-0.356866	17.2398	0
	High	HTTDGLLK	1	1	1	660514327		0.006	0.1757	2	884.482	-2.22196	16.548	0
	A2	Sequence	# PSMs	# Proteins	# Protein Groups	Protein Group Accessions	Modifications	q-Value	PEP	Charge	MH+ [Da]	ΔM [ppm]	RT [min]	# Missed Cleavages
	High	FLEQQNQVLQTK	1	2	2	P04264;P35908		0	3.279e-05	2	1475.78	-2.64377	19.9497	0
	High	GSSSGGGYSSGSSSYGSGGR	1	1	1	P35908		0	7.236e-06	2	1740.71	1.18222	15.2875	0
	High	VLYDAEISQIHQSVTDTNVILSmDNSR	1	1	1	P35908	M23(Oxidation)	0	0.001139	3	3064.49	-0.336739	24.9918	0
	High	GGSSSGGGYGSGGGGSSSVK	1	1	1	P35908		0	3.427e-05	2	1588.68	0.420681	14.748	0
	High	GFSSGSAVVSGGSR	1	1	1	P35908		0	1.949e-05	2	1254.61	-1.08932	17.5003	0
	High	NLDLDSIIAEVK	1	1	1	P35908		0	7.607e-05	2	1329.72	-2.08848	27.8729	0
	High	SKEEAEALYHSK	1	1	1	P35908		0	3.331e-06	3	1391.68	-0.0671395	15.6126	1
	High	VDLLNQEIEFLK	1	1	1	P35908		0	7.486e-07	2	1460.8	-1.91044	27.6684	0
	High	YEELQVTVGR	1	1	1	P35908		0	5.416e-07	2	1193.61	-4.28262	20.6758	0
	High	YLDGLTAER	1	1	1	P35908		0	0.0005714	2	1037.53	1.81438	20.451	0
	High	AQYEEIAQR	1	1	1	P35908		0	0.0001389	2	1107.54	-1.04344	17.048	0
	High	IEISELNR	1	2	2	P04264;P35908		0	0.00163	2	973.531	-0.160007	20.1735	0
	High	KYEDEINKR	1	1	1	P35908		0.001	0.011	3	1194.61	-0.0075528	14.947	2
660510987	spermidine/putrescine ABC transporter substrate-binding protein [Escherichia coli Nissle 1917]	48.5976	41.62	1	12	12	14	370	40.803	6.20166
	A2	Sequence	# PSMs	# Proteins	# Protein Groups	Protein Group Accessions	Modifications	q-Value	PEP	Charge	MH+ [Da]	ΔM [ppm]	RT [min]	# Missed Cleavages
	High	VVYDVFDSNEVLEGK	1	1	1	660510987		0	1.677e-05	2	1712.84	1.06017	25.4351	0
	High	ScGVSFLDAPEEVFATVLNYLGKDPNSTK	2	1	1	660510987	C2(Carbamidomethyl)	0	1.205e-09	3	3158.53	-1.02572	34.6754	1
	High	LmAGSTGFDLVVPSASFLER	2	1	1	660510987	M2(Oxidation)	0	3.277e-09	2	2113.06	-1.16113	28.2307	0
	High	EGAmAFFDVFAmPADAK	1	1	1	660510987	M4(Oxidation); M12(Oxidation)	0	5.897e-06	2	1849.81	-1.26197	27.7946	0
	High	ADDYTGPATDLLLK	1	1	1	660510987		0	9.627e-05	2	1492.75	-0.199735	24.7562	0
	High	NGVNVSFSIPK	1	1	1	660510987		0	0.0001529	2	1161.63	-0.974179	23.2072	0
	High	QLTAGVFQPLDK	1	1	1	660510987		0	3.834e-05	2	1316.72	-1.44265	23.7288	0
	High	DNPGIYPPADVR	1	1	1	660510987		0	0.006549	2	1313.65	-1.12743	20.5135	0
	High	ScGVSFLDAPEEVFATVLNYLGK	1	1	1	660510987	C2(Carbamidomethyl)	0	6.598e-05	3	2516.24	0.300162	36.5056	0
	High	AATPLVSAEVR	1	1	1	660510987		0	0.0005963	2	1113.63	-0.805918	19.746	0
	High	NLDPELLK	1	1	1	660510987		0.003	0.044	2	941.528	-2.08642	21.8457	0
	High	LFTLK	1	1	1	660510987		0.005	0.09024	2	621.397	0.0482625	21.6183	0
	A2	Sequence	# PSMs	# Proteins	# Protein Groups	Protein Group Accessions	Modifications	q-Value	PEP	Charge	MH+ [Da]	ΔM [ppm]	RT [min]	# Missed Cleavages
	High	NVSTGDVNVEmNAAPGVDLTQLLNNmR	1	1	1	P13645	M11(Oxidation); M26(Oxidation)	0	8.024e-06	3	2904.38	0.72632	26.1282	0
	High	TIDDLKNQILNLTTDNANILLQIDNAR	1	1	1	P13645		0	3.188e-08	3	3052.63	0.107918	30.1076	1
	High	ALEESNYELEGK	1	1	1	P13645		0	6.791e-05	2	1381.64	-4.40335	19.002	0
	High	LENEIQTYR	1	1	1	P13645		0	0.0001122	2	1165.58	-2.44901	18.4108	0
	High	LKYENEVALR	2	1	1	P13645		0	2.393e-05	2	1234.68	-1.62937	18.7585	1
	High	SLLEGEGSSGGGGR	1	1	1	P13645		0	0.004241	2	1262.6	-1.1568	17.8677	0
	High	VTmQNLNDR	1	1	1	P13645	M3(Oxidation)	0	0.005583	2	1106.53	2.41815	15.1588	0
	High	VTMQNLNDR	1	1	1	P13645		0	0.0003266	2	1090.53	-0.194385	17.5343	0
	High	QSVEADINGLR	1	1	1	P13645		0	0.0005372	2	1201.62	1.04401	20.7489	0
	High	VLDELTLTK	1	1	1	P13645		0	0.0004796	2	1031.59	-3.58591	22.1602	0
	High	SQYEQLAEQNR	1	1	1	P13645		0	0.0005903	2	1365.64	-1.01363	17.3196	0
	High	LASYLDK	1	2	2	P13645;P35527		0	0.002518	2	809.439	-1.75417	18.2432	0
	High	SQYEQLAEQNRK	1	1	1	P13645		0.002	0.03412	2	1493.73	-2.64239	16.1936	1
	High	LAADDFR	1	1	1	P13645		0.002	0.0136	2	807.398	-2.35282	18.7128	0
	High	SEITELRR	1	1	1	P13645		0.003	0.05147	3	1003.55	0.216293	16.8442	1
P60424	50S ribosomal protein L2 OS=Escherichia coli O157:H7 GN=rplB PE=3 SV=2 - [RL2_ECO57]	40.2717	39.19	1	10	10	16	273	29.842	10.9312
	A2	Sequence	# PSMs	# Proteins	# Protein Groups	Protein Group Accessions	Modifications	q-Value	PEP	Charge	MH+ [Da]	ΔM [ppm]	RT [min]	# Missed Cleavages
	High	AGDQIQSGVDAAIKPGNTLPmR	3	1	1	P60424	M21(Oxidation)	0	0.0004286	3	2255.15	1.89735	20.4463	0
	High	SAGTYVQIVAR	1	1	1	P60424		0	0.004121	2	1164.63	-2.88042	20.5868	0
	High	SANIALVLYK	1	1	1	P60424		0	0.001223	2	1091.65	-0.595458	24.3407	0
	High	GTAmNPVDHPHGGGEGR	3	1	1	P60424	M4(Oxidation)	0	0.0003757	2	1704.75	-1.22099	10.4926	0
	High	NKDGIPAVVER	2	1	1	P60424		0	0.005451	2	1197.66	-2.70378	18.248	1
	High	LEYDPNR	1	1	1	P60424		0	0.0006735	2	906.432	0.567246	16.6178	0
	High	DGAYVTLR	1	1	1	P60424		0	0.001663	2	894.466	-2.78334	19.6494	0
	High	VVNPELHK	1	1	1	P60424		0.001	0.01084	3	935.533	2.46488	15.6046	0
	High	YILAPK	2	1	1	P60424		0.002	0.01355	2	704.432	-2.64429	19.0411	0
	High	TDKFIVR	1	1	1	P60424		0.003	0.04761	2	878.507	-2.32035	17.623	1
	A2	Sequence	# PSMs	# Proteins	# Protein Groups	Protein Group Accessions	Modifications	q-Value	PEP	Charge	MH+ [Da]	ΔM [ppm]	RT [min]	# Missed Cleavages
	High	GGSGGSYGGGGSGGGYGGGSGSR	3	1	1	P35527		0	7.838e-09	2	1791.73	0.765894	15.201	0
	High	NYSPYYNTIDDLKDQIVDLTVGNNK	1	1	1	P35527		0	2.315e-08	3	2902.41	-1.37885	28.7325	1
	High	SGGGGGGGLGSGGSIR	1	1	1	P35527		0	4.943e-05	2	1232.6	-0.350148	16.5794	0
	High	FSSSSGYGGGSSR	1	1	1	P35527		0	2.439e-07	2	1235.53	1.1636	15.5608	0
	High	IKFEmEQNLR	2	1	1	P35527	M5(Oxidation)	0	3.338e-05	3	1323.67	-0.34979	18.2456	1
	High	TLLDIDNTR	1	1	1	P35527		0	0.0001019	2	1060.56	-3.64474	21.8389	0
	High	LASYLDK	1	2	2	P13645;P35527		0	0.002518	2	809.439	-1.75417	18.2432	0
	High	mTLDDFR	1	1	1	P35527	M1(Oxidation)	0.001	0.01062	2	913.406	-2.21876	19.4784	0
	High	QVLDNLTmEK	1	1	1	P35527	M8(Oxidation)	0.002	0.02648	2	1206.6	-0.778748	19.7484	0
660513999	phosphate ABC transporter substrate-binding protein [Escherichia coli Nissle 1917]	37.3659	38.15	1	10	10	13	346	36.9871	8.47021
	A2	Sequence	# PSMs	# Proteins	# Protein Groups	Protein Group Accessions	Modifications	q-Value	PEP	Charge	MH+ [Da]	ΔM [ppm]	RT [min]	# Missed Cleavages
	High	GNDGIAAFVQR	1	1	1	660513999		0	0.0001565	2	1147.58	-2.14005	22.2211	0
	High	LAQEGLFQFPTVIGGVVLAVNIPGLK	2	1	1	660513999		0	1.093e-07	3	2680.55	1.69057	33.3531	0
	High	LPGAVGYVEYAYAK	1	1	1	660513999		0	5.668e-06	2	1500.77	-1.45628	23.7573	0
	High	VNYQGIGSSGGVK	1	1	1	660513999		0	7.924e-06	2	1265.65	-1.45163	18.0773	0
	High	LISADGKPVSPTEENFANAAK	1	1	1	660513999		0	1.446e-06	3	2159.09	-2.20762	19.9184	0
	High	LPSQNIAVVR	2	1	1	660513999		0	3.317e-05	2	1096.64	-2.21242	19.725	0
	High	SGELVLDGK	2	1	1	660513999		0	0.0002498	2	917.493	-0.80728	19.3613	0
	High	TLGDIYLGK	1	1	1	660513999		0	0.000221	2	979.544	-1.77152	22.4141	0
	High	DQKKPEQGTEVLK	1	1	1	660513999		0	0.0009878	3	1499.81	-0.515457	15.5351	1
	High	LNPGLKLPSQNIAVVR	1	1	1	660513999		0.002	0.0277	3	1719.02	-2.14736	22.6716	1
660513815	D-xylose transporter subunit XylF [Escherichia coli Nissle 1917]	21.3959	32.12	2	5	5	8	330	35.6977	5.64307
	A2	Sequence	# PSMs	# Proteins	# Protein Groups	Protein Group Accessions	Modifications	q-Value	PEP	Charge	MH+ [Da]	ΔM [ppm]	RT [min]	# Missed Cleavages
	High	IAAGTQTmTVYKPITLLANTAAEIAVELGNGQEPK	3	2	1	660513815	M8(Oxidation)	0	0.0002962	3	3629.92	3.99489	31.7241	0
	High	ALVDIVPQGNYFLmGGSPVDNNAK	1	2	1	660513815	M14(Oxidation)	0	7.562e-05	3	2535.25	-0.966666	26.8466	0
	High	GVDVLVIIPYNGQVLSNVVK	1	2	1	660513815		0	0.0002598	2	2126.22	-1.42016	29.1628	0
	High	IGmAIDDLRLER	2	2	1	660513815	M3(Oxidation)	0	0.0001145	3	1417.74	-1.72625	21.3625	1
	High	VAISGQDADLAGIKR	1	2	1	660513815		0	0.0007316	3	1513.83	-2.81809	19.4805	1
660511756	hypothetical protein ECOLIN_08655 [Escherichia coli Nissle 1917]	19.235	24.52	2	6	6	7	314	33.8665	9.27588
	A2	Sequence	# PSMs	# Proteins	# Protein Groups	Protein Group Accessions	Modifications	q-Value	PEP	Charge	MH+ [Da]	ΔM [ppm]	RT [min]	# Missed Cleavages
	High	IVQSPDVIPADSEAGR	2	2	1	660511756		0	2.679e-05	2	1653.84	-0.691754	20.0416	0
	High	ATAAmmVPFDSIK	1	2	1	660511756	M5(Oxidation); M6(Oxidation)	0	0.00024	2	1413.67	-2.50466	21.3893	0
	High	KVEIPGVATTASPSSEVGR	1	2	1	660511756		0	0.0009852	3	1885	-2.3168	20.2399	1
	High	GAYSFYIVR	1	2	1	660511756		0	0.006381	2	1075.56	-0.979426	24.1402	0
	High	FNAIGEAVK	1	2	1	660511756		0	0.0001071	2	948.513	-1.75967	19.6834	0
	High	SQPEVNDAITK	1	2	1	660511756		0	0.0002374	2	1201.6	-1.38619	17.0346	0
660511794	membrane protein [Escherichia coli Nissle 1917]	17.9383	52.9	1	4	4	4	155	15.618	8.83643
	A2	Sequence	# PSMs	# Proteins	# Protein Groups	Protein Group Accessions	Modifications	q-Value	PEP	Charge	MH+ [Da]	ΔM [ppm]	RT [min]	# Missed Cleavages
	High	SLATAAGAVAGGVAGQGVQSAmNK	1	1	1	660511794	M22(Oxidation)	0	1.095e-08	3	2132.08	-0.259549	21.6203	0
	High	QVQIQGGDDSNVIGAIGGAVLGGFLGNTIGGGTGR	1	1	1	660511794		0	1.552e-06	3	3255.67	-1.30715	32.1105	0
	High	QVQNVSYGTIVNVR	1	1	1	660511794		0	1.576e-05	2	1576.84	0.112028	21.6282	0
	High	TQGVELEIR	1	1	1	660511794		0	4.329e-05	2	1044.57	-1.09419	20.8222	0
660512096	sugar ABC transporter substrate-binding protein [Escherichia coli Nissle 1917]	15.5704	27.36	1	7	7	8	329	35.4953	7.47412
	A2	Sequence	# PSMs	# Proteins	# Protein Groups	Protein Group Accessions	Modifications	q-Value	PEP	Charge	MH+ [Da]	ΔM [ppm]	RT [min]	# Missed Cleavages
	High	GVEPTKFTEVTDVVLITR	1	1	1	660512096		0	1.769e-06	3	2004.1	-0.299473	25.3103	1
	High	TLNAIDSLAASGAK	1	1	1	660512096		0	6.66e-05	2	1331.72	-0.726529	22.0024	0
	High	VIAVDDQFVNAK	1	1	1	660512096		0	4.275e-05	2	1318.7	-1.45713	21.4881	0
	High	GFVIcTPDPK	1	1	1	660512096	C5(Carbamidomethyl)	0	0.002074	2	1133.56	-1.87455	21.7058	0
	High	SNDIPGAFDAANSmLVQHPEVK	1	1	1	660512096	M14(Oxidation)	0	0.001195	3	2356.12	-3.74382	22.286	0
	High	LGFLVK	2	1	1	660512096		0.001	0.009726	2	676.439	-0.638584	23.0854	0
	High	QIYQVPTK	1	1	1	660512096		0.004	0.0777	2	976.545	-1.60464	18.1482	0
P69776	Major outer membrane lipoprotein Lpp OS=Escherichia coli (strain K12) GN=lpp PE=1 SV=1 - [LPP_ECOLI]	15.4198	48.72	1	3	3	4	78	8.3183	9.24658
	A2	Sequence	# PSMs	# Proteins	# Protein Groups	Protein Group Accessions	Modifications	q-Value	PEP	Charge	MH+ [Da]	ΔM [ppm]	RT [min]	# Missed Cleavages
	High	IDQLSSDVQTLNAK	1	1	1	P69776		0	8.065e-08	2	1531.79	-1.50046	20.617	0
	High	VDQLSNDVNAmR	1	1	1	P69776	M11(Oxidation)	0	1.461e-06	2	1377.64	1.21982	17.0751	0
	High	SDVQAAKDDAAR	2	1	1	P69776		0	4.26e-05	2	1246.6	1.11823	10.5834	1
660514022	D-ribose transporter subunit RbsB [Escherichia coli Nissle 1917]	14.8181	17.91	2	3	3	4	296	30.9474	7.47412
	A2	Sequence	# PSMs	# Proteins	# Protein Groups	Protein Group Accessions	Modifications	q-Value	PEP	Charge	MH+ [Da]	ΔM [ppm]	RT [min]	# Missed Cleavages
	High	GLNVmQNLLTAHPDVQAVFAQNDEmALGALR	2	2	1	660514022	M5(Oxidation); M25(Oxidation)	0	2.188e-07	3	3368.67	-0.811667	26.8858	0
	High	VIELQGIAGTSAAR	1	2	1	660514022		0	5.71e-08	2	1385.77	-3.57802	22.1742	0
	High	IAGDYIAK	1	2	1	660514022		0	0.006816	2	850.465	-2.32686	17.553	0
660511649	hypothetical protein ECOLIN_08075 [Escherichia coli Nissle 1917]	14.004	20.96	2	7	7	7	353	38.6625	9.30518
	A2	Sequence	# PSMs	# Proteins	# Protein Groups	Protein Group Accessions	Modifications	q-Value	PEP	Charge	MH+ [Da]	ΔM [ppm]	RT [min]	# Missed Cleavages
	High	VAAPESLAVLFNPAR	1	2	1	660511649		0	8.531e-06	2	1554.86	-0.786438	27.6631	0
	High	ELVADDATNTVYISGIGK	1	2	1	660511649		0	0.001785	2	1865.95	-1.13198	23.4631	0
	High	mSTGLALDSK	1	2	1	660511649	M1(Oxidation)	0	0.00052	2	1038.51	-1.34006	18.2148	0
	High	QQEATQPDDVIR	1	2	1	660511649		0	0.0004946	2	1399.68	-2.22417	17.9809	0
	High	VSVIDAK	1	2	1	660511649		0	0.004138	2	731.428	-2.03712	17.0661	0
	High	TEEVRPLQPR	1	2	1	660511649		0	0.001636	3	1224.67	-1.7043	16.6638	0
	High	KRTEEVRPLQPR	1	2	1	660511649		0.005	0.08583	4	1508.87	0.620701	15.2107	2
P0AA25	Thioredoxin-1 OS=Escherichia coli (strain K12) GN=trxA PE=1 SV=2 - [THIO_ECOLI]	11.3684	47.71	1	4	4	4	109	11.7991	4.88135
	A2	Sequence	# PSMs	# Proteins	# Protein Groups	Protein Group Accessions	Modifications	q-Value	PEP	Charge	MH+ [Da]	ΔM [ppm]	RT [min]	# Missed Cleavages
	High	mIAPILDEIADEYQGK	1	1	1	P0AA25	M1(Oxidation)	0	9.855e-08	2	1821.89	-3.82889	27.6462	0
	High	LNIDQNPGTAPK	1	1	1	P0AA25		0	5.882e-05	2	1267.66	-1.18805	17.7868	0
	High	IIHLTDDSFDTDVLK	1	1	1	P0AA25		0	0.0001108	3	1731.88	0.497856	24.3294	0
	High	GIPTLLLFK	1	1	1	P0AA25		0.002	0.03447	2	1001.64	-2.53873	28.4286	0
660512030	peptidase S14 [Escherichia coli Nissle 1917]	9.45198	5.56	1	2	2	2	648	70.4983	5.37646
	A2	Sequence	# PSMs	# Proteins	# Protein Groups	Protein Group Accessions	Modifications	q-Value	PEP	Charge	MH+ [Da]	ΔM [ppm]	RT [min]	# Missed Cleavages
	High	GADINAGIVNPIQNFAEVIAEPR	1	1	1	660512030		0	2.131e-07	3	2408.25	-1.08529	29.9641	0
	High	ATIGDLVYAILTK	1	1	1	660512030		0	8.404e-07	2	1377.8	-1.04545	32.6837	0
B1IUL5	Maltoporin OS=Escherichia coli (strain ATCC 8739 / DSM 1576 / Crooks) GN=lamB PE=3 SV=1 - [LAMB_ECOLC]	8.80735	8.07	7	3	3	3	446	49.9507	5.03369
	A2	Sequence	# PSMs	# Proteins	# Protein Groups	Protein Group Accessions	Modifications	q-Value	PEP	Charge	MH+ [Da]	ΔM [ppm]	RT [min]	# Missed Cleavages
	High	GLSQGSGVAFDNEK	1	7	1	B1IUL5		0	7.691e-07	2	1408.67	-2.88495	18.9739	0
	High	FVVQYATDSmTSQGK	1	7	1	B1IUL5	M10(Oxidation)	0	1.048e-05	2	1677.78	-0.0417859	19.7507	0
	High	LSLAATR	1	7	1	B1IUL5		0.002	0.03073	2	731.44	-0.784772	18.146	0
B1IQP3	Malate dehydrogenase OS=Escherichia coli (strain ATCC 8739 / DSM 1576 / Crooks) GN=mdh PE=3 SV=1 - [MDH_ECOLC]	7.51181	9.94	7	2	2	3	312	32.3072	5.77002
	A2	Sequence	# PSMs	# Proteins	# Protein Groups	Protein Group Accessions	Modifications	q-Value	PEP	Charge	MH+ [Da]	ΔM [ppm]	RT [min]	# Missed Cleavages
	High	IQNAGTEVVEAK	1	7	1	B1IQP3		0	9.045e-05	2	1258.66	-1.61325	16.9727	0
	High	VAVLGAAGGIGQALALLLK	2	7	1	B1IQP3		0	0.001225	3	1735.08	-1.68314	33.259	0
P39356	Uncharacterized transcriptional regulator YjhU OS=Escherichia coli (strain K12) GN=yjhU PE=3 SV=2 - [YJHU_ECOLI]	7.32555	7.93	1	2	2	2	328	36.0887	6.80029
	A2	Sequence	# PSMs	# Proteins	# Protein Groups	Protein Group Accessions	Modifications	q-Value	PEP	Charge	MH+ [Da]	ΔM [ppm]	RT [min]	# Missed Cleavages
	High	AFFVVGNALDENPLIR	1	1	1	P39356		0	3.249e-06	2	1774.95	0.846002	28.5784	0
	High	ILGISLAQLR	1	1	1	P39356		0	4.661e-06	2	1083.69	-0.663993	26.6491	0
P0A9B4	Glyceraldehyde-3-phosphate dehydrogenase A OS=Escherichia coli O157:H7 GN=gapA PE=3 SV=2 - [G3P1_ECO57]	7.21021	7.85	1	2	2	2	331	35.5102	7.10791
	A2	Sequence	# PSMs	# Proteins	# Protein Groups	Protein Group Accessions	Modifications	q-Value	PEP	Charge	MH+ [Da]	ΔM [ppm]	RT [min]	# Missed Cleavages
	High	GASQNIIPSSTGAAK	1	1	1	P0A9B4		0	2.028e-07	2	1401.73	-0.245086	18.3135	0
	High	AGIALNDNFVK	1	1	1	P0A9B4		0	1.675e-05	2	1161.62	-2.13873	22.592	0
660510578	hypothetical protein ECOLIN_02230 [Escherichia coli Nissle 1917]	7.03365	9.34	2	3	3	3	364	40.3179	9.56885
	A2	Sequence	# PSMs	# Proteins	# Protein Groups	Protein Group Accessions	Modifications	q-Value	PEP	Charge	MH+ [Da]	ΔM [ppm]	RT [min]	# Missed Cleavages
	High	NAAFQNAVSK	1	2	1	660510578		0	0.00119	2	1049.54	-1.3558	17.1459	0
	High	YDSKEPGKTELATR	1	2	1	660510578		0.002	0.01483	3	1594.81	2.0872	15.4322	2
	High	LGmSDSEIRR	1	2	1	660510578	M3(Oxidation)	0.007	0.1856	3	1179.58	1.13171	15.3287	1
660513102	L-asparaginase II [Escherichia coli Nissle 1917]	6.46989	11.21	1	2	2	2	348	36.8577	6.03662
	A2	Sequence	# PSMs	# Proteins	# Protein Groups	Protein Group Accessions	Modifications	q-Value	PEP	Charge	MH+ [Da]	ΔM [ppm]	RT [min]	# Missed Cleavages
	High	VPTGATTQDAEVDDAKYGFVASGmLNPQK	1	1	1	660513102	M24(Oxidation)	0	2.701e-06	3	3026.44	-1.50857	21.6385	1
	High	TNTTDVATFK	1	1	1	660513102		0.001	0.01161	2	1097.55	-1.8547	18.2234	0
660513135	autotransporter [Escherichia coli Nissle 1917]	6.42396	2.47	2	2	2	2	1295	139.906	6.32861
	A2	Sequence	# PSMs	# Proteins	# Protein Groups	Protein Group Accessions	Modifications	q-Value	PEP	Charge	MH+ [Da]	ΔM [ppm]	RT [min]	# Missed Cleavages
	High	NTDITLHQNNADTTGTQEK	1	2	1	660513135		0	0.0001009	3	2100.98	-0.473905	16.4691	0
	High	ANLAQADQLVVNK	1	2	1	660513135		0	1.519e-05	2	1383.76	-1.17608	20.6548	0
660512958	murein transglycosylase [Escherichia coli Nissle 1917]	5.34874	8.49	2	2	2	2	365	40.4132	9.02686
	A2	Sequence	# PSMs	# Proteins	# Protein Groups	Protein Group Accessions	Modifications	q-Value	PEP	Charge	MH+ [Da]	ΔM [ppm]	RT [min]	# Missed Cleavages
	High	ELLEQNPSFVFFKPQSFAPVK	1	2	1	660512958		0	0.0004572	3	2452.29	-1.93663	27.4957	0
	High	GASAVPLVGR	1	2	1	660512958		0	0.005207	2	926.54	-1.90455	19.6758	0
P0ABC4	Modulator of FtsH protease HflC OS=Escherichia coli O6:H1 (strain CFT073 / ATCC 700928 / UPEC) GN=hflC PE=3 SV=1 - [HFLC_ECOL6]	4.29052	8.38	1	2	2	2	334	37.6265	6.68311
BAND: 3
Accession	Description	Score	Coverage	# Proteins	# Unique Peptides	# Peptides	# PSMs	# AAs	MW [kDa]	calc. pI	Homologue protein in E coli K12 (BLAST)
	A2	Sequence	# PSMs	# Proteins	# Protein Groups	Protein Group Accessions	Modifications	ΔCn	q-Value	PEP	XCorr	Charge	MH+ [Da]	ΔM [ppm]	RT [min]	# Missed Cleavages
	High	GGSGGSHGGGSGFGGESGGSYGGGEEASGSGGGYGGGSGK	3	1	1	P35527		0	0	0.001435	8.30458	3	3223.29	1.69183	16.6696	0
	High	NRKDIENQYETQITQIEHEVSSSGQEVQSSAK	2	1	1	P35527		0	0	0.0003818	7.45273	3	3662.75	0.342441	24.1423	2
	High	HGVQELEIELQSQLSK	5	1	1	P35527		0	0	0.000268	7.15511	2	1837.97	-0.127173	24.9414	0
	High	EIETYHNLLEGGQEDFESSGAGK	2	1	1	P35527		0	0	6.62e-06	6.85879	3	2510.13	-2.48067	22.7971	0
	High	LASYLDKVQALEEANNDLENK	2	1	1	P35527		0	0	0.0002358	6.46831	2	2377.18	-2.66237	24.0733	1
	High	HGVQELEIELQSQLSKK	6	1	1	P35527		0	0	0.0002006	6.32375	2	1966.06	-1.54657	24.0182	1
	High	LEKEIETYHNLLEGGQEDFESSGAGK	3	1	1	P35527		0	0	7.423e-06	6.19139	3	2880.34	-3.29232	22.7038	1
	High	DIENQYETQITQIEHEVSSSGQEVQSSAK	3	1	1	P35527		0	0	0.004009	6.0851	3	3264.51	-0.0625629	26.124	0
	High	GGSGGSYGGGGSGGGYGGGSGSR	3	1	1	P35527		0	0	0.001394	6.08237	3	1791.73	1.74627	15.1888	0
	High	GGGGSFGYSYGGGSGGGFSASSLGGGFGGGSR	2	1	1	P35527		0	0	0.001919	5.73993	3	2705.16	-0.775738	24.3438	0
	High	VQALEEANNDLENK	1	1	1	P35527		0	0	0.0002103	5.41486	2	1586.76	-2.34491	19.2158	0
	High	NHKEEmSQLTGQNSGDVNVEINVAPGKDLTK	2	1	1	P35527	M6(Oxidation)	0	0	2.16e-05	5.29032	4	3368.63	-3.99551	19.9157	2
	High	QVLDNLTmEKSDLEmQYETLQEELmALK	1	1	1	P35527	M8(Oxidation); M15(Oxidation); M25(Oxidation)	0	0	0.002875	5.14104	3	3390.6	-0.669711	29.1417	1
	High	SDLEmQYETLQEELmALK	4	1	1	P35527	M5(Oxidation); M15(Oxidation)	0	0	0.0001814	5.04065	2	2203.01	-0.94531	28.6102	0
	High	SGGGGGGGLGSGGSIR	1	1	1	P35527		0	0	0.00157	4.67715	2	1232.6	1.63055	16.5609	0
	High	SDLEMQYETLQEELMALK	1	1	1	P35527		0	0	0.0007555	4.45372	2	2171.02	-1.25795	29.5189	0
	High	VQALEEANNDLENKIQDWYDKK	2	1	1	P35527		0	0	0.0008488	4.21246	3	2663.29	-0.422776	24.6211	2
	High	IQDWYDKKGPAAIQK	2	1	1	P35527		0	0	0.0001357	4.20942	3	1760.93	-1.00102	18.7129	2
	High	NYSPYYNTIDDLKDQIVDLTVGNNK	2	1	1	P35527		0	0	0.001594	3.83162	3	2902.41	1.14465	28.7062	1
	High	VQALEEANNDLENKIQDWYDK	1	1	1	P35527		0	0	0.001844	3.67512	3	2535.19	-2.08152	25.1498	1
	High	IKFEMEQNLR	2	1	1	P35527		0	0	0.0007456	3.67234	3	1307.68	-0.765394	20.8984	1
	High	mRLEKEIETYHNLLEGGQEDFESSGAGK	1	1	1	P35527	M1(Oxidation)	0	0	0.000177	3.59245	4	3183.48	-1.89001	23.209	2
	High	LASYLDKVQALEEANNDLENKIQDWYDK	2	1	1	P35527		0	0	5.684e-05	3.52956	4	3325.61	-3.07251	27.2972	2
	High	SDLEmQYETLQEELmALKK	1	1	1	P35527	M5(Oxidation); M15(Oxidation)	0	0	0.0001223	3.4883	3	2331.11	-1.44867	26.825	1
	High	QGVDADINGLR	1	1	1	P35527		0	0	0.02283	3.39264	2	1157.58	-5.37922	19.9527	0
	High	FSSSSGYGGGSSR	2	1	1	P35527		0	0	0.0006795	3.38244	2	1235.53	1.0648	15.5189	0
	High	STmQELNSR	3	1	1	P35527	M3(Oxidation)	0	0	0.01821	3.17382	2	1081.49	0.464427	15.2547	0
	High	TLNDMRQEYEQLIAK	2	1	1	P35527		0	0	0.005503	3.1642	2	1851.92	-2.94014	24.1627	1
	High	KDIENQYETQITQIEHEVSSSGQEVQSSAK	1	1	1	P35527		0	0	0.001266	3.07672	4	3392.6	-2.34877	24.6869	1
	High	IKFEmEQNLR	2	1	1	P35527	M5(Oxidation)	0	0	0.0007637	3.06505	3	1323.67	0.480198	18.2395	1
	High	TLNDmRQEYEQLIAK	6	1	1	P35527	M5(Oxidation)	0	0	0.00672	2.94185	2	1867.92	-3.39488	20.95	1
	High	TLLDIDNTR	1	1	1	P35527		0	0	0.01536	2.82637	2	1060.56	-3.18433	21.7387	0
	High	FEmEQNLR	1	1	1	P35527	M3(Oxidation)	0	0	0.01907	2.70852	2	1082.49	-1.5773	16.7525	0
	High	IQDWYDKK	1	1	1	P35527		0	0	0.01079	2.54127	3	1095.55	-1.05955	18.0036	1
	High	QVLDNLTMEK	1	1	1	P35527		0	0	0.03184	2.50804	2	1190.61	-2.59948	21.1713	0
	High	NHKEEmSQLTGQNSGDVNVEINVAPGK	1	1	1	P35527	M6(Oxidation)	0	0	0.004757	2.32769	4	2911.38	-2.18845	19.5278	1
	High	MTLDDFR	1	1	1	P35527		0	0	0.03496	2.22644	2	897.413	-1.12336	22.2627	0
	High	SDLEMQYETLQEELMALKK	1	1	1	P35527		0	0	3.397e-05	2.14449	3	2299.12	-0.821748	27.47	1
	High	SDLEMQYETLQEELmALKK	1	1	1	P35527	M15(Oxidation)	0	0	0.0291	2.05152	3	2315.11	-1.09783	27.043	1
	High	QVLDNLTmEK	1	1	1	P35527	M8(Oxidation)	0	0.001	0.09151	2.30894	2	1206.6	-3.61148	19.7236	0
	High	mTLDDFR	2	1	1	P35527	M1(Oxidation)	0	0.001	0.04085	2.05226	2	913.41	1.65688	19.459	0
	High	QEYEQLIAK	1	1	1	P35527		0	0.001	0.07474	1.9691	2	1121.58	-3.55908	19.8045	0
	High	LASYLDK	1	4	4	P08779;P13645;P35527;P02533		0	0.001	0.04373	1.94068	2	809.441	0.809574	18.2417	0
	High	QGVDADINGLRQVLDNLTmEK	1	1	1	P35527	M19(Oxidation)	0	0.002	0.1332	2.77919	3	2345.17	-4.89561	29.0565	1
	High	QVLDNLTMEKSDLEmQYETLQEELmALKK	1	1	1	P35527	M15(Oxidation); M25(Oxidation)	0	0.006	0.1965	3.21026	4	3502.68	-7.17443	29.3946	2
660511933	MltA-interacting protein MipA [Escherichia coli Nissle 1917]	300.62	54.44	2	13	13	79	248	27.7565	5.59229	MltA-interacting protein (P0A908)
	A2	Sequence	# PSMs	# Proteins	# Protein Groups	Protein Group Accessions	Modifications	ΔCn	q-Value	PEP	XCorr	Charge	MH+ [Da]	ΔM [ppm]	RT [min]	# Missed Cleavages
	High	LSDEVTDSPmVDKSWTGLISTGITYKF	5	2	1	660511933	M10(Oxidation)	0	0	2.118e-05	6.18845	3	3006.46	-3.21098	27.5709	2
	High	TTLAGDTLDNSNGIVWDmAWLYR	4	2	1	660511933	M18(Oxidation)	0	0	0.0001416	6.08919	3	2628.24	-0.825336	28.4705	0
	High	GLGGGYYLWNDATDKLSITAYWSPLYFK	2	2	1	660511933		0	0	0.02406	5.63366	3	3199.57	-1.48839	30.7524	1
	High	LSDEVTDSPmVDKSWTGLISTGITYK	1	2	1	660511933	M10(Oxidation)	0	0	0.0001965	5.45896	3	2859.4	-0.515973	25.7765	1
	High	GLGGGYYLWNDATDK	1	2	1	660511933		0	0	0.001473	5.31336	2	1629.75	-1.85975	25.0387	0
	High	LSDEVTDSPMVDKSWTGLISTGITYKF	1	2	1	660511933		0	0	0.0002094	4.88176	3	2990.47	-1.05067	28.4674	2
	High	LSDEVTDSPmVDK	13	2	1	660511933	M10(Oxidation)	0	0	0.003271	4.84804	2	1451.66	0.0384326	18.121	0
	High	LSDEVTDSPMVDK	1	2	1	660511933		0	0	0.001272	4.76442	2	1435.66	-1.29235	19.3764	0
	High	SWTGLISTGITYKF	40	2	1	660511933		0	0	0.001373	4.68728	2	1573.82	-0.790812	28.2061	1
	High	FSLGAGVGVVEHPYK	2	2	1	660511933		0	0	0.0006801	4.42091	2	1559.82	-2.67263	22.699	0
	High	STmmAGLSYAHFTQYGYLR	2	2	1	660511933	M3(Oxidation); M4(Oxidation)	0	0	0.003155	4.03265	2	2229.01	-1.57818	23.3902	0
	High	KSTmmAGLSYAHFTQYGYLR	3	2	1	660511933	M4(Oxidation); M5(Oxidation)	0	0	0.0006222	3.83689	4	2357.11	0.309069	22.2276	1
	High	SWTGLISTGITYK	1	2	1	660511933		0	0	0.001217	3.77623	2	1426.76	-1.5143	25.7091	0
	High	LSITAYWSPLYFK	1	2	1	660511933		0	0	0.00065	3.60241	2	1588.84	-0.486984	29.2885	0
	High	KSTMmAGLSYAHFTQYGYLR	1	2	1	660511933	M5(Oxidation)	0	0.001	0.06592	1.9728	3	2341.09	-7.79938	22.9736	1
	High	DYDTDVYPVPVINYEGDNFWFR	1	2	1	660511933		0	0.009	0.2355	2.0919	3	2724.22	-1.3389	30.3089	0
	A2	Sequence	# PSMs	# Proteins	# Protein Groups	Protein Group Accessions	Modifications	ΔCn	q-Value	PEP	XCorr	Charge	MH+ [Da]	ΔM [ppm]	RT [min]	# Missed Cleavages
	High	LGEHNIDVLEGNEQFINAAK	30	1	1	P00761 SWISS-PROT:P00761		0	0	7.172e-05	6.27772	3	2211.1	0.339763	23.4556	0
	High	IITHPNFNGNTLDNDIMLIK	11	1	1	P00761 SWISS-PROT:P00761		0	0	0.002754	4.73646	2	2283.18	-1.41546	25.5641	0
	High	IITHPNFNGNTLDNDImLIK	7	1	1	P00761 SWISS-PROT:P00761	M17(Oxidation)	0	0	0.0005142	4.42479	2	2299.17	-0.57437	24.7616	0
	High	LSSPATLNSR	4	1	1	P00761 SWISS-PROT:P00761		0	0	0.007353	2.70856	2	1045.56	-0.159855	17.6003	0
	High	VATVSLPR	37	1	1	P00761 SWISS-PROT:P00761		0	0	0.03643	1.89138	2	842.508	-1.69505	20.3778	0
	High	APVLSDSScK	1	1	1	P00761 SWISS-PROT:P00761	C9(Carbamidomethyl)	0	0.001	0.08498	2.18975	2	1063.51	-2.34135	16.34	0
P0AEQ3	Glutamine-binding periplasmic protein OS=Escherichia coli (strain K12) GN=glnH PE=1 SV=1 - [GLNH_ECOLI]	131.533	70.16	1	20	20	40	248	27.1732	8.51416
	A2	Sequence	# PSMs	# Proteins	# Protein Groups	Protein Group Accessions	Modifications	ΔCn	q-Value	PEP	XCorr	Charge	MH+ [Da]	ΔM [ppm]	RT [min]	# Missed Cleavages
	High	NVDLALAGITITDER	4	1	1	P0AEQ3		0	0	0.0003768	5.35014	2	1600.85	-0.373598	26.1285	0
	High	LVVATDTAFVPFEFK	2	1	1	P0AEQ3		0	0	0.0002062	5.04631	2	1683.9	0.155848	28.2913	0
	High	AVGDSLEAQQYGIAFPK	2	1	1	P0AEQ3		0	0	0.0001734	4.84224	3	1793.9	-1.61405	24.4429	0
	High	ADAVLHDTPNILYFIK	3	1	1	P0AEQ3		0	0	0.02861	4.80123	2	1829.98	1.05667	27.4	0
	High	TLRENGTYNEIYKK	2	1	1	P0AEQ3		0	0	0.001554	4.54679	3	1728.89	0.602106	16.865	2
	High	NVDLALAGITITDERK	2	1	1	P0AEQ3		0	0	0.01462	4.51977	2	1728.95	-1.33397	24.5846	1
	High	QFPNIDNAYmELGTNR	3	1	1	P0AEQ3	M10(Oxidation)	0	0	0.0001123	4.46153	3	1898.87	-2.15564	24.4602	0
	High	LDYELKPmDFSGIIPALQTK	1	1	1	P0AEQ3	M8(Oxidation)	0	0	0.0007366	4.11412	3	2295.19	-1.73694	26.9424	0
	High	KAIDFSDGYYK	1	1	1	P0AEQ3		0	0	0.02106	3.96938	2	1306.62	-5.53961	19.9904	1
	High	SVKDLDGKVVAVK	3	1	1	P0AEQ3		0	0	0.01861	3.62172	2	1357.8	-0.390588	17.4823	2
	High	TLRENGTYNEIYK	2	1	1	P0AEQ3		0	0	0.0102	3.49062	2	1600.8	-0.485592	18.199	1
	High	GSDELRDKVNGALK	2	1	1	P0AEQ3		0	0	0.002525	3.37757	2	1501.79	-1.50218	18.1751	2
	High	KLVVATDTAFVPFEFK	1	1	1	P0AEQ3		0	0	0.01257	3.31336	3	1811.99	-2.01798	26.6685	1
	High	AIDFSDGYYK	2	1	1	P0AEQ3		0	0	0.0121	2.94693	2	1178.53	-2.10274	21.931	0
	High	SGLLVmVK	1	1	1	P0AEQ3	M6(Oxidation)	0	0	0.02634	2.52017	2	862.504	-3.61583	21.0527	0
	High	ENGTYNEIYK	1	1	1	P0AEQ3		0	0	0.01027	2.34507	2	1230.56	-0.267527	18.2464	0
	High	DLDGKVVAVK	3	1	1	P0AEQ3		0	0	0.01213	2.33405	2	1043.61	1.46633	17.7971	1
	High	ENGTYNEIYKK	2	1	1	P0AEQ3		0	0	0.03151	1.1055	3	1358.66	-0.498761	16.6104	1
	High	ELKLDYELKPmDFSGIIPALQTK	2	1	1	P0AEQ3	M11(Oxidation)	0	0.001	0.08838	4.43592	3	2665.41	-1.75558	26.8603	1
	High	SGTGSVDYAK	1	1	1	P0AEQ3		0	0.001	0.1134	1.80638	2	984.464	0.685166	15.3122	0
	A2	Sequence	# PSMs	# Proteins	# Protein Groups	Protein Group Accessions	Modifications	ΔCn	q-Value	PEP	XCorr	Charge	MH+ [Da]	ΔM [ppm]	RT [min]	# Missed Cleavages
	High	mFFDAELSQmQTHVSDTSVVLSmDNNR	1	2	1	P13647	M1(Oxidation); M10(Oxidation); M23(Oxidation)	0	0	0.001073	5.25009	3	3150.38	-1.69965	23.3627	0
	High	SFSTASAITPSVSR	1	2	1	P13647		0	0	0.0007338	4.6012	2	1410.72	-2.80702	20.3494	0
	High	NLDLDSIIAEVK	1	2	2	P13647;P35908		0	0	0.002339	4.40846	2	1329.72	-2.63929	27.8751	0
	High	TLNNKFASFIDKVR	1	3	2	P13647;P35908		0	0	0.001873	4.27424	3	1652.91	-3.12714	23.0932	2
	High	NKLAELEEALQK	1	1	1	P13647		0	0	0.003067	4.22798	2	1385.76	-2.60219	23.267	1
	High	VDALmDEINFmK	1	2	1	P13647	M5(Oxidation); M11(Oxidation)	0	0	0.002539	4.19407	2	1457.66	-3.24034	22.6158	0
	High	TEAESWYQTKYEELQQTAGR	1	2	1	P13647		0	0	8.498e-05	3.91237	3	2418.12	-2.14445	22.7474	1
	High	YEELQQTAGR	1	2	1	P13647		0	0	0.001469	3.89047	2	1194.58	0.321187	16.6075	0
	High	LALDVEIATYR	2	3	2	P13647;P35908		0	0	0.00368	3.8781	2	1263.69	-1.8336	24.9199	0
	High	TEAESWYQTK	1	2	1	P13647		0	0	0.003478	3.53297	2	1242.56	-1.64836	19.3268	0
	High	LALDVEIATYRK	2	3	2	P13647;P35908		0	0	0.01042	3.3983	2	1391.79	-2.10287	22.8558	1
	High	WTLLQEQGTK	1	1	1	P13647		0	0	0.006655	3.33829	2	1203.63	-2.61434	22.7737	0
	High	TTAENEFVmLKK	3	2	1	P13647	M9(Oxidation)	0	0	0.005624	3.24826	2	1426.72	-1.23942	19.4135	1
	High	QNLEPLFEQYINNLR	1	1	1	P13647		0	0	0.02503	3.04027	2	1890.96	-5.69589	29.1003	0
	High	AQYEEIANR	1	1	1	P13647		0	0	0.03788	3.03044	2	1093.53	-1.92699	16.9144	0
	High	NKYEDEINKR	3	3	2	P13647;P04264		0	0	0.002341	2.94174	3	1308.66	3.63727	15.442	2
	High	SLYNLGGSKR	2	2	1	P13647		0	0	0.005293	2.91246	2	1094.59	-2.17267	18.1782	1
	High	FASFIDKVR	2	3	2	P13647;P35908		0	0	0.01616	2.876	2	1082.6	-3.67338	21.3768	1
	High	ISISTSGGSFR	1	1	1	P13647		0	0	0.001016	2.73481	2	1111.57	-3.18018	20.1276	0
	High	LRAEIDNVKK	1	1	1	P13647		0	0	0.02458	2.31718	3	1185.69	-0.866078	15.6085	2
	High	QLDSIVGER	1	1	1	P13647		0	0	0.03742	1.85793	2	1016.53	-4.91791	19.5575	0
	High	QNLEPLFEQYINNLRR	1	1	1	P13647		0	0	0.02887	1.431	3	2047.07	-2.84555	27.7059	1
	High	SRTEAESWYQTKYEELQQTAGR	1	2	1	P13647		0	0.001	0.04987	3.26883	4	2661.25	-1.27769	21.8721	2
	High	DVDAAYmNK	1	2	1	P13647	M7(Oxidation)	0	0.001	0.06045	2.81169	2	1042.45	0.0586152	15.8351	0
	High	EYQELmNTK	1	2	1	P13647	M6(Oxidation)	0	0.001	0.0587	2.77912	2	1171.53	0.268654	16.2286	0
	High	GRLDSELR	3	2	1	P13647		0	0.001	0.1149	2.73244	3	945.512	0.703014	16.7054	1
	High	TSFTSVSR	1	2	1	P13647		0	0.001	0.04214	2.18219	2	884.446	-1.17216	17.1062	0
	High	FLEQQNK	1	2	1	P13647		0	0.001	0.04464	2.15575	2	906.469	1.22616	16.0788	0
	High	FASFIDK	1	3	2	P13647;P35908		0	0.001	0.0823	2.12401	2	827.427	-3.42361	21.4171	0
	High	SLYNLGGSK	1	2	1	P13647		0	0.001	0.09826	2.08193	2	938.49	-3.9811	19.7611	0
	High	LDSELR	1	2	1	P13647		0	0.001	0.09933	1.49931	2	732.389	-0.197889	16.483	0
	High	TTAENEFVMLKK	1	2	1	P13647		0	0.009	0.2355	1.41559	3	1410.73	0.0214184	20.7864	1
660510895	molybdate transporter [Escherichia coli Nissle 1917]	93.1071	71.6	1	21	21	34	257	27.3972	7.47412
	A2	Sequence	# PSMs	# Proteins	# Protein Groups	Protein Group Accessions	Modifications	ΔCn	q-Value	PEP	XCorr	Charge	MH+ [Da]	ΔM [ppm]	RT [min]	# Missed Cleavages
	High	GVDVVSSFASSSTLAR	2	1	1	660510895		0	0	0.007303	5.57111	2	1582.8	-1.55812	23.6098	0
	High	KVEYPVAVVEGHNNATVK	2	1	1	660510895		0	0	4.397e-05	5.16589	3	1954.04	-1.15085	19.115	1
	High	NEAPLGIVYGSDAVASK	2	1	1	660510895		0	0	0.0002154	4.82453	2	1690.86	-2.2674	23.2552	0
	High	EKGVDVVSSFASSSTLAR	2	1	1	660510895		0	0	0.0006914	4.37401	2	1839.94	-2.46647	22.3009	1
	High	QIEAGAPADLFISADQK	1	1	1	660510895		0	0	6.132e-05	4.37034	2	1773.9	-0.383705	24.8769	0
	High	GALALVERNEAPLGIVYGSDAVASK	1	1	1	660510895		0	0	0.0002246	4.35794	3	2500.34	-0.967994	25.3797	1
	High	AFYDYLKGPQAAEIFKR	1	1	1	660510895		0	0	4.58544e-06	3.78091	3	2017.05	-2.42966	24.6821	2
	High	ASEQKDFTIDSK	1	1	1	660510895		0	0	0.008422	3.62148	2	1368.67	2.60173	17.1486	1
	High	QTLLGNSLVVVAPK	4	1	1	660510895		0	0	0.0008403	3.4319	2	1438.86	-1.5415	25.0736	0
	High	GPQAAEIFKR	2	1	1	660510895		0	0	0.02288	3.10952	3	1116.62	0.611301	18.9592	1
	High	VVATFPEDSHK	4	1	1	660510895		0	0	0.02351	2.93203	2	1229.62	-0.492175	17.5358	0
	High	ITVFAAASLTNAmQDIATQYKK	2	1	1	660510895	M13(Oxidation)	0	0	0.001219	2.63765	3	2401.24	-1.15092	24.8172	1
	High	LAVGDPEHVPAGIYAK	2	1	1	660510895		0	0	0.01238	2.55946	3	1636.87	-1.9716	20.6902	0
	High	AFYDYLKGPQAAEIFK	1	1	1	660510895		0	0	0.004875	2.24888	3	1860.95	-2.21529	25.8618	1
	High	LAPAEDVR	1	1	1	660510895		0	0	0.03071	1.50147	2	870.467	-0.989871	16.322	0
	High	VEYPVAVVEGHNNATVK	1	1	1	660510895		0	0	0.01737	1.31365	3	1825.94	-2.30163	20.4271	0
	High	GPQAAEIFK	1	1	1	660510895		0	0.001	0.04898	2.9564	2	960.512	-2.7544	20.5335	0
	High	YGFTTK	1	1	1	660510895		0	0.001	0.09399	1.63043	2	716.363	1.69625	17.7143	0
	High	AFYDYLK	1	1	1	660510895		0	0.001	0.07193	1.57674	2	919.453	-3.48567	23.4947	0
	High	DFTIDSK	1	1	1	660510895		0	0.001	0.04402	1.47056	2	825.4	0.740728	19.2423	0
	High	GALALVER	1	1	1	660510895		0	0.003	0.1617	2.50529	2	828.491	-2.95802	20.8597	0
660510996	arginine ABC transporter substrate-binding protein [Escherichia coli Nissle 1917]	82.8863	68.72	2	15	15	25	243	26.9427	6.1001
	A2	Sequence	# PSMs	# Proteins	# Protein Groups	Protein Group Accessions	Modifications	ΔCn	q-Value	PEP	XCorr	Charge	MH+ [Da]	ΔM [ppm]	RT [min]	# Missed Cleavages
	High	QVLFTTPYYDNSALFVGQQGK	2	2	1	660510996		0	0	0.0002557	6.14699	3	2376.19	-0.00184908	26.7337	0
	High	RVEAVmAGmDITPER	2	2	1	660510996	M6(Oxidation); M9(Oxidation)	0	0	0.000141	5.30621	3	1706.82	-0.302943	17.3975	1
	High	EKQVLFTTPYYDNSALFVGQQGK	3	2	1	660510996		0	0	0.008398	5.28633	3	2633.32	-0.973914	25.2885	1
	High	RVEAVmAGmDITPEREK	4	2	1	660510996	M6(Oxidation); M9(Oxidation)	0	0	4.438e-05	5.06595	3	1963.96	0.484234	16.543	2
	High	VEAVmAGmDITPER	1	2	1	660510996	M5(Oxidation); M8(Oxidation)	0	0	0.0006564	4.97863	2	1550.72	-2.34193	18.342	0
	High	EIDATcTFSNQAFDSLIPSLK	2	2	1	660510996	C6(Carbamidomethyl)	0	0	0.001166	4.95645	2	2357.13	0.642213	28.5178	0
	High	LAAVGDKVTDKDYFGTGLGIAVR	2	2	1	660510996		0	0	0.0005327	4.88486	3	2366.27	-2.54588	23.766	2
	High	FImDKHPEITTVPYDSYQNAK	2	2	1	660510996	M3(Oxidation)	0	0	0.001545	3.78954	3	2513.2	-1.51804	20.2575	1
	High	VTDKDYFGTGLGIAVR	1	2	1	660510996		0	0	0.0009813	3.12677	3	1711.9	-1.44948	23.827	1
	High	DGTYETIYNK	1	2	1	660510996		0	0	0.01673	2.94322	2	1203.55	-2.17091	18.7261	0
	High	VEAVmAGmDITPEREK	1	2	1	660510996	M5(Oxidation); M8(Oxidation)	0	0	0.01122	2.41127	2	1807.86	0.693851	17.2991	1
	High	LDLQNGR	1	2	1	660510996		0	0	0.02598	1.83253	2	815.437	-0.26504	16.826	0
	High	FATEASYPPFESIDANNQIVGFDVDLAQALcK	1	2	1	660510996	C31(Carbamidomethyl)	0	0.001	0.08497	3.28181	3	3530.69	4.00398	30.3905	0
	High	YTSVDQLK	1	2	1	660510996		0	0.001	0.05241	1.58509	2	953.489	-4.90615	17.7037	0
	High	LNTALEK	1	2	1	660510996		0	0.002	0.1465	2.085	2	788.45	-1.00735	16.4666	0
P0AEM9	L-cystine-binding protein FliY OS=Escherichia coli (strain K12) GN=fliY PE=1 SV=1 - [FLIY_ECOLI]	81.7374	44.74	1	15	15	23	266	29.0212	6.63916
	A2	Sequence	# PSMs	# Proteins	# Protein Groups	Protein Group Accessions	Modifications	ΔCn	q-Value	PEP	XCorr	Charge	MH+ [Da]	ΔM [ppm]	RT [min]	# Missed Cleavages
	High	RIDVVINQVTISDER	3	1	1	P0AEM9		0	0	5.063e-05	5.48992	2	1756.95	-3.07043	22.1728	1
	High	TNDTLAVTGEAFSR	3	1	1	P0AEM9		0	0	0.000406	5.29428	2	1481.72	-3.74863	21.7951	0
	High	KTNDTLAVTGEAFSR	2	1	1	P0AEM9		0	0	0.0001425	4.78216	2	1609.82	-0.265091	20.3533	1
	High	RIDVVINQVTISDERK	1	1	1	P0AEM9		0	0	0.0003168	4.58301	3	1885.05	-0.569665	20.9056	2
	High	AVNDAIAEmQKDGTLQALSEK	1	1	1	P0AEM9	M9(Oxidation)	0	0	0.0002444	4.55892	3	2248.11	-2.34922	20.6114	1
	High	KYDFSTPYTISGIQALVK	2	1	1	P0AEM9		0	0	0.002706	4.12447	3	2031.08	-0.978967	26.4494	1
	High	AVNDAIAEmQK	1	1	1	P0AEM9	M9(Oxidation)	0	0	0.003634	3.7934	2	1205.58	0.742938	16.3134	0
	High	YDFSTPYTISGIQALVK	1	1	1	P0AEM9		0	0	0.0003853	3.56007	2	1902.98	-1.10231	27.9574	0
	High	TYDDDPTKYQDLR	2	1	1	P0AEM9		0	0	0.01934	3.37067	2	1629.74	-1.32857	18.4936	1
	High	IDAILVDR	1	1	1	P0AEM9		0	0	0.02349	2.16813	2	914.528	-2.65327	21.4506	0
	High	QNVQGVDVR	1	1	1	P0AEM9		0	0	0.00746	1.97187	2	1014.53	-0.149786	16.6027	0
	High	LAALDLVK	1	1	1	P0AEM9		0	0	0.03305	1.79481	2	842.533	-2.29058	23.3656	0
	High	LAALDLVKK	1	1	1	P0AEM9		0	0.001	0.09674	2.07902	2	970.627	-2.30198	20.9343	1
	High	VGRIDAILVDR	2	1	1	P0AEM9		0	0.001	0.08284	1.83069	3	1226.72	-3.78057	21.8207	1
	High	QESGVALR	1	1	1	P0AEM9		0	0.004	0.1663	1.67783	2	859.463	-0.0802078	16.4375	0
P33235	Flagellar hook-associated protein 1 OS=Escherichia coli (strain K12) GN=flgK PE=1 SV=3 - [FLGK_ECOLI]	73.3278	25.23	1	11	11	20	547	57.8947	4.69092
	A2	Sequence	# PSMs	# Proteins	# Protein Groups	Protein Group Accessions	Modifications	ΔCn	q-Value	PEP	XCorr	Charge	MH+ [Da]	ΔM [ppm]	RT [min]	# Missed Cleavages
	High	TTDQYLRDQDKQVNIAIGASVDQINNYAK	2	1	1	P33235		0	0	0.0008095	6.84402	3	3281.63	-3.95753	23.8494	2
	High	QVNIAIGASVDQINNYAK	3	1	1	P33235		0	0	9.053e-05	5.14158	2	1918	-1.82693	23.7686	0
	High	DQDKQVNIAIGASVDQINNYAK	1	1	1	P33235		0	0	0.01257	4.86498	3	2404.2	-2.77964	23.2943	1
	High	LTGVGAGASPNNLLDQR	2	1	1	P33235		0	0	0.002227	4.46445	2	1682.88	-2.96427	21.8157	0
	High	IDNmLSTSTSSLATQmQDFFTSLQTLVSNAEDPAAR	4	1	1	P33235	M4(Oxidation); M16(Oxidation)	0	0	0.008107	4.21947	3	3922.82	-2.37333	31.9919	0
	High	AAQTQSSGLTAR	1	1	1	P33235		0	0	0.01274	3.75318	2	1190.62	2.69347	15.3984	0
	High	EYDAFITNQLR	1	1	1	P33235		0	0	0.01763	3.61976	2	1369.67	-1.85049	23.5973	0
	High	TTDQYLRDQDK	3	1	1	P33235		0	0	0.004045	3.28994	2	1382.65	-0.162554	15.8833	1
	High	QLAAVPSSADPSR	1	1	1	P33235		0	0	0.008295	3.13142	2	1298.67	-1.41135	18.0871	0
	High	SEGLVNQFK	1	1	1	P33235		0	0	0.01326	2.65593	2	1021.53	-3.08018	20.1713	0
	High	QIASLNDQISR	1	1	1	P33235		0	0	0.01085	2.60096	2	1244.66	0.260527	19.3649	0
660511075	membrane protein [Escherichia coli Nissle 1917]	73.0719	62.86	2	19	19	23	350	37.4979	6.16357
	A2	Sequence	# PSMs	# Proteins	# Protein Groups	Protein Group Accessions	Modifications	ΔCn	q-Value	PEP	XCorr	Charge	MH+ [Da]	ΔM [ppm]	RT [min]	# Missed Cleavages
	High	FGQGEVAPVVAPAPAPAPEVQTK	2	2	1	660511075		0	0	0.01369	5.52045	2	2260.19	-2.49683	21.8854	0
	High	GmGESNPVTGNTcDNVK	2	2	1	660511075	M2(Oxidation); C13(Carbamidomethyl)	0	0	0.0002426	4.59719	2	1795.76	0.318847	16.4424	0
	High	IGSDAYNQALSER	2	2	1	660511075		0	0	0.001223	4.30043	2	1423.68	-1.15073	19.1201	0
	High	DHDTGVSPVFAGGVEYAITPEIATR	1	2	1	660511075		0	0	0.02519	4.25561	3	2602.27	-1.78822	26.0528	0
	High	ATLKPEGQAALDQLYSQLSNLDPK	1	2	1	660511075		0	0	0.002463	3.86647	3	2600.35	-1.83377	27.5897	0
	High	AALIDcLAPDR	1	2	1	660511075	C6(Carbamidomethyl)	0	0	0.008686	3.71692	2	1214.62	-2.65973	22.8322	0
	High	mPYKGDNINGAYK	2	2	1	660511075	M1(Oxidation)	0	0	0.0003597	3.45985	3	1486.7	1.0548	16.0815	1
	High	DGSVVVLGYTDR	1	2	1	660511075		0	0	0.006331	3.39219	2	1280.64	-2.51142	22.2298	0
	High	RAQSVVDYLISK	1	2	1	660511075		0	0	0.001854	3.36083	2	1378.77	-2.54782	23.4311	1
	High	LGYPITDDLDIYTR	1	2	1	660511075		0	0	0.002027	3.31186	2	1654.83	0.290042	26.1939	0
	High	AQSVVDYLISK	1	2	1	660511075		0	0	0.02467	2.85121	2	1222.67	-1.53774	24.8739	0
	High	SDVLFTFNK	1	2	1	660511075		0	0	0.007042	2.73517	2	1070.55	-0.500901	24.619	0
	High	IGSDAYNQALSERR	1	2	1	660511075		0	0	0.006548	2.59458	3	1579.78	-1.76995	17.9967	1
	High	AQGVQLTAK	1	2	1	660511075		0	0	0.03521	2.1975	2	915.527	1.74881	16.7482	0
	High	GIPADKISAR	1	2	1	660511075		0	0	0.01821	1.02665	2	1027.59	-0.481168	16.4459	1
	High	GIKDVVTQPQA	1	2	1	660511075		0	0.001	0.1234	2.76285	2	1155.64	-1.35838	18.65	1
	High	AALIDcLAPDRR	1	2	1	660511075	C6(Carbamidomethyl)	0	0.001	0.116	2.57608	2	1370.71	-4.52758	21.3133	1
	High	RVEIEVK	1	2	1	660511075		0	0.001	0.04271	1.98455	2	872.52	-0.530018	16.9096	1
	High	ANVPGGASFK	1	2	1	660511075		0	0.009	0.2299	1.74624	2	947.493	-1.87535	17.6766	0
Q8CVW1	Outer membrane protein C OS=Escherichia coli O6:H1 (strain CFT073 / ATCC 700928 / UPEC) GN=ompC PE=1 SV=1 - [OMPC_ECOL6]	72.5532	41.6	1	13	15	20	375	41.1999	4.83057
	A2	Sequence	# PSMs	# Proteins	# Protein Groups	Protein Group Accessions	Modifications	ΔCn	q-Value	PEP	XCorr	Charge	MH+ [Da]	ΔM [ppm]	RT [min]	# Missed Cleavages
	High	NYDDEDILKYVDVGATYYFNK	1	1	1	Q8CVW1		0	0	1.957e-05	5.95858	3	2545.17	-1.08551	28.1271	1
	High	YDANNIYLAAQYTQTYNATR	1	1	1	Q8CVW1		0	0	0.0008305	5.58709	2	2354.11	1.75566	23.9767	0
	High	NmSTYVDYKINLLDDNQFTR	1	1	1	Q8CVW1	M2(Oxidation)	0	0	5.582e-05	5.41956	3	2466.16	0.55761	24.853	1
	High	AQNFEAVAQYQFDFGLRPSVAYLQSK	2	3	2	Q8CVW1;660511374		0	0	4.82e-05	5.38728	3	2977.47	-3.74532	27.201	0
	High	YVDVGATYYFNK	1	3	2	Q8CVW1;660511374		0	0	0.0006289	4.83555	2	1439.68	-1.90127	22.971	0
	High	VDGLHYFSDDKSVDGDQTYmR	1	1	1	Q8CVW1	M20(Oxidation)	0	0	0.004442	4.26501	3	2464.07	-1.78245	20.39	1
	High	INLLDDNQFTR	1	1	1	Q8CVW1		0	0	0.01328	3.41823	2	1348.68	-1.64167	24.0698	0
	High	NmSTYVDYK	1	1	1	Q8CVW1	M2(Oxidation)	0	0	0.03637	2.98441	2	1136.5	2.55068	17.1466	0
	High	AAGINTDDIVALGLVYQF	3	1	1	Q8CVW1		0	0	0.009857	2.8098	2	1879.98	-1.3972	31.945	0
	High	VGSLGWANK	2	1	1	Q8CVW1		0	0	0.0228	2.77414	2	931.492	-8.213	20.0734	0
	High	NLGVVAGR	1	1	1	Q8CVW1		0	0	0.03705	2.27977	2	785.463	0.641876	17.7567	0
	High	NYDDEDILK	1	1	1	Q8CVW1		0	0	0.0129	2.12169	2	1124.51	-2.48215	20.4249	0
	High	FQDIGSFDYGR	1	1	1	Q8CVW1		0	0.001	0.04802	3.62112	2	1304.59	-3.00768	22.6536	0
	High	SVDGDQTYmR	1	1	1	Q8CVW1	M9(Oxidation)	0	0.001	0.04236	3.13602	2	1187.5	2.07879	15.3186	0
	High	GKNLGVVAGR	2	1	1	Q8CVW1		0	0.001	0.05438	1.88314	2	970.579	0.0319054	15.9849	1
660513082	metalloprotease [Escherichia coli Nissle 1917]	71.6469	57.94	1	12	15	20	252	26.9433	6.13818
	A2	Sequence	# PSMs	# Proteins	# Protein Groups	Protein Group Accessions	Modifications	ΔCn	q-Value	PEP	XCorr	Charge	MH+ [Da]	ΔM [ppm]	RT [min]	# Missed Cleavages
	High	VAAASAGGIVGSLSQSQLGDLGEK	1	1	1	660513082		0	0	2.421e-05	6.2724	3	2215.16	-0.221318	24.9052	0
	High	LSDQAcQEmDSKATIAPANSEYAR	1	1	1	660513082	C6(Carbamidomethyl); M9(Oxidation)	0	0	0.000394	5.51838	3	2672.19	-2.10403	17.6443	1
	High	DVNAFAmANGcIR	1	2	2	P25894;660513082	M7(Oxidation); C11(Carbamidomethyl)	0	0	0.0001964	4.64913	2	1454.65	-2.46347	20.8301	0
	High	LSDQAcQEmDSK	2	1	1	660513082	C6(Carbamidomethyl); M9(Oxidation)	0	0	0.0006836	4.3387	2	1427.58	0.60983	14.7779	0
	High	KLSDQAcQEmDSK	3	1	1	660513082	C7(Carbamidomethyl); M10(Oxidation)	0	0	0.001711	4.04509	2	1555.67	0.246197	14.5451	1
	High	QESEADDYSYDLLR	2	1	1	660513082		0	0	0.0009215	3.85163	2	1703.73	-3.01027	23.5341	0
	High	GmQVALGTNAIR	1	1	1	660513082	M2(Oxidation)	0	0	0.001604	3.66926	2	1246.66	-0.221616	19.4452	0
	High	QSSmFDDHPASAER	1	2	2	P25894;660513082	M4(Oxidation)	0	0	0.0004893	2.83128	2	1593.66	1.19502	15.7017	0
	High	LVNSQFTQR	1	1	1	660513082		0	0	0.03016	2.77299	2	1092.58	-1.03653	17.6746	0
	High	ATIAPANSEYAR	1	1	1	660513082		0	0	0.006711	2.68213	2	1263.63	0.980903	17.1872	0
	High	KGmQVALGTNAIR	2	1	1	660513082	M3(Oxidation)	0	0	0.007651	2.33963	2	1374.75	-1.0884	18.0909	1
	High	RLTTISR	1	1	1	660513082		0	0	0.0327	1.97398	2	846.516	0.721327	15.522	1
	High	ALGDNINGQPVNYK	1	1	1	660513082		0	0.001	0.04041	4.47578	2	1502.76	-0.830991	19.2492	0
	High	GISPAGLATSFEK	1	2	2	P25894;660513082		0	0.001	0.0505	2.6793	2	1277.67	-2.31625	23.8393	0
	High	LVNSQFTQRQESEADDYSYDLLR	1	1	1	660513082		0	0.009	0.2275	2.10926	3	2777.29	-3.08268	23.7142	1
660510364	copper homeostasis protein [Escherichia coli Nissle 1917]	68.2456	55.08	1	12	12	21	236	25.7816	5.0083
	A2	Sequence	# PSMs	# Proteins	# Protein Groups	Protein Group Accessions	Modifications	ΔCn	q-Value	PEP	XCorr	Charge	MH+ [Da]	ΔM [ppm]	RT [min]	# Missed Cleavages
	High	GmYFYmADAATFTDcATGK	2	1	1	660510364	M2(Oxidation); M6(Oxidation); C15(Carbamidomethyl)	0	0	0.01073	5.34251	2	2152.86	-1.07678	23.3682	0
	High	GVLPcADcEGIETSLFLEK	2	1	1	660510364	C5(Carbamidomethyl); C8(Carbamidomethyl)	0	0	0.002873	4.76738	2	2138.01	-0.378775	26.7842	0
	High	TADKLVLTDSKGEK	4	1	1	660510364		0	0	0.0006653	4.49128	3	1504.82	0.0539806	16.5195	2
	High	GmYFYmADAATFTDcATGKR	2	1	1	660510364	M2(Oxidation); M6(Oxidation); C15(Carbamidomethyl)	0	0	0.02206	4.26133	2	2308.96	-2.39839	22.2861	1
	High	GNSEKPVLLSVEGHFTLEANPDTGAPTK	2	1	1	660510364		0	0	0.009619	3.67954	3	2908.47	-0.687741	24.0336	0
	High	FIVANNAELER	1	1	1	660510364		0	0	0.009182	3.24563	2	1275.67	-0.673169	20.8964	0
	High	TADKLVLTDSK	2	1	1	660510364		0	0	0.002329	3.23725	2	1190.66	-1.72943	17.8466	1
	High	FYPNQDcSSLGL	1	1	1	660510364	C7(Carbamidomethyl)	0	0	0.001958	3.21798	2	1400.61	-1.89984	24.9494	0
	High	AKGDALEmLDR	2	1	1	660510364	M8(Oxidation)	0	0	0.005276	2.84584	2	1234.61	-2.00142	18.3651	1
	High	VLAPDTAGK	1	1	1	660510364		0	0	0.0144	1.76189	2	871.489	0.745816	15.9827	0
	High	LVLTDSKGEK	1	1	1	660510364		0	0.001	0.1248	1.61817	3	1089.61	-1.55547	16.3248	1
	High	GYLAAR	1	1	1	660510364		0	0.004	0.1685	1.18426	2	650.362	-0.584906	16.4161	0
	A2	Sequence	# PSMs	# Proteins	# Protein Groups	Protein Group Accessions	Modifications	ΔCn	q-Value	PEP	XCorr	Charge	MH+ [Da]	ΔM [ppm]	RT [min]	# Missed Cleavages
	High	ALEEANADLEVK	2	2	2	P08779;P02533		0	0	0.00168	4.22967	2	1301.65	-4.43729	19.7407	0
	High	TEELNKEVASNSELVQSSR	1	1	1	P08779		0	0	0.002193	3.99035	3	2120.04	-1.09697	19.0074	1
	High	GScGIGGGIGGGSSR	1	2	2	P08779;P02533	C3(Carbamidomethyl)	0	0	0.003187	3.86504	2	1278.58	-1.326	17.2533	0
	High	TRLEQEIATYRR	1	2	2	P08779;P02533		0	0	0.002423	3.83248	3	1535.83	-0.933395	18.8268	2
	High	TRLEQEIATYR	1	2	2	P08779;P02533		0	0	0.004044	3.79101	2	1379.72	-4.04845	19.8991	1
	High	VLDELTLAR	1	2	2	P08779;P02533		0	0	0.007268	3.35334	2	1029.59	-3.93356	22.7013	0
	High	VTMQNLNDRLASYLDKVR	1	3	3	P08779;P13645;P02533		0	0	0.001007	3.31009	3	2136.12	-3.20498	25.087	2
	High	LASYLDKVR	3	3	3	P08779;P13645;P02533		0	0	0.01483	3.02847	2	1064.61	-1.14702	19.0001	1
	High	VTmQNLNDR	2	3	3	P08779;P13645;P02533	M3(Oxidation)	0	0	0.02061	2.89858	2	1106.53	-0.781082	15.8872	0
	High	TKYEHELALR	2	1	1	P08779		0	0	0.0168	2.88218	3	1259.67	-0.929959	17.2871	1
	High	VTMQNLNDR	1	3	3	P08779;P13645;P02533		0	0	0.0079	2.68307	2	1090.53	-0.194385	17.5143	0
	High	LEQEIATYR	1	2	2	P08779;P02533		0	0	0.007291	2.35863	2	1122.58	0.240457	18.6525	0
	High	IRDWYQR	1	2	2	P08779;P02533		0	0	0.001767	2.19484	3	1036.53	-0.470638	18.4835	1
	High	LAADDFR	1	3	3	P08779;P13645;P02533		0	0.001	0.05439	1.95357	2	807.399	-1.21889	18.6477	0
	High	LASYLDK	1	4	4	P08779;P13645;P35527;P02533		0	0.001	0.04373	1.94068	2	809.441	0.809574	18.2417	0
	High	TIEDLRNK	1	2	2	P08779;P02533		0	0.001	0.0771	1.8612	2	988.541	-1.42859	15.9577	1
	High	SEVTELRR	1	1	1	P08779		0	0.001	0.1092	1.74932	2	989.538	0.104008	15.8193	1
P0AC04	Outer membrane protein assembly factor BamD OS=Escherichia coli O157:H7 GN=bamD PE=3 SV=1 - [BAMD_ECO57]	50.2745	48.16	1	13	13	17	245	27.8118	6.59521
	A2	Sequence	# PSMs	# Proteins	# Protein Groups	Protein Group Accessions	Modifications	ΔCn	q-Value	PEP	XCorr	Charge	MH+ [Da]	ΔM [ppm]	RT [min]	# Missed Cleavages
	High	GLTNmALDDSALQGFFGVDR	3	1	1	P0AC04	M5(Oxidation)	0	0	9.522e-05	6.39457	2	2143.01	-1.51253	28.0796	0
	High	YEYSVAEYYTER	1	1	1	P0AC04		0	0	0.0006131	4.41452	2	1572.68	-3.68819	21.9661	0
	High	LAKYEYSVAEYYTER	1	1	1	P0AC04		0	0	0.003638	4.10725	3	1884.9	-2.94081	21.4949	1
	High	NADLPLAQAAIDR	1	1	1	P0AC04		0	0	0.0044	3.32715	2	1367.73	-1.78538	22.9341	0
	High	LNPTHPNIDYVmYmR	2	1	1	P0AC04	M12(Oxidation); M14(Oxidation)	0	0	0.00291	3.17818	3	1895.87	-2.75149	20.2519	0
	High	GYPNSQYTTDATK	1	1	1	P0AC04		0	0	0.003328	2.95121	2	1445.65	0.171074	16.7078	0
	High	GYPNSQYTTDATKR	1	1	1	P0AC04		0	0	0.0199	2.93689	2	1601.75	-1.32218	16.2324	1
	High	VEGmLRDYPDTQATR	2	1	1	P0AC04	M4(Oxidation)	0	0	0.000527	2.64321	3	1767.83	0.10171	17.1898	1
	High	AAFSDFSK	1	1	1	P0AC04		0	0	0.01634	2.21123	2	872.41	-5.1046	19.687	0
	High	DYPDTQATR	1	1	1	P0AC04		0	0	0.02296	1.89989	2	1066.48	-1.81566	15.6169	0
	High	LVFLKDR	1	1	1	P0AC04		0	0.001	0.1119	1.5994	2	890.541	-5.93612	20.0888	1
	High	RLVFLK	1	1	1	P0AC04		0	0.002	0.14	1.4668	2	775.516	-4.17619	20.8572	1
	High	DALPLmENAYR	1	1	1	P0AC04	M6(Oxidation)	0	0.003	0.1594	1.62962	2	1308.62	-1.89204	21.0118	0
441711325	SSU ribosomal protein S4p (S9e) [Escherichia coli Nissle 1917]	49.0731	37.13	2	9	9	14	202	22.9513	10.0229
	A2	Sequence	# PSMs	# Proteins	# Protein Groups	Protein Group Accessions	Modifications	ΔCn	q-Value	PEP	XCorr	Charge	MH+ [Da]	ΔM [ppm]	RT [min]	# Missed Cleavages
	High	VVNIASYQVSPNDVVSIR	3	2	1	441711325		0	0	0.0003412	5.75323	3	1960.05	-0.462719	24.5951	0
	High	LKGNTGENLLALLEGR	2	2	1	441711325		0	0	0.0002275	4.115	2	1697.95	-1.67469	27.5338	1
	High	GNTGENLLALLEGR	1	2	1	441711325		0	0	0.0009703	3.68126	2	1456.78	0.201222	28.9142	0
	High	VKAALELAEQR	3	2	1	441711325		0	0	0.03312	3.62491	3	1227.71	2.48555	18.8238	1
	High	cKIEQAPGQHGAR	1	2	1	441711325	C1(Carbamidomethyl)	0	0	0.01306	3.59777	3	1451.72	1.50183	10.5061	1
	High	LSDYGVQLR	1	2	1	441711325		0	0	0.006002	3.07774	2	1050.56	-1.93951	20.568	0
	High	IYGVLER	1	2	1	441711325		0	0.001	0.06977	1.92778	2	849.48	-3.46596	20.4964	0
	High	RIYGVLER	1	2	1	441711325		0	0.002	0.1481	2.00956	2	1005.58	-0.181419	19.0023	1
	High	AALELAEQR	1	2	1	441711325		0	0.008	0.2189	2.97122	2	1000.54	-0.323409	19.2019	0
660513145	N-acetylneuraminic acid channel protein [Escherichia coli Nissle 1917]	47.7973	32.2	2	8	9	17	236	27.7749	9.08545
	A2	Sequence	# PSMs	# Proteins	# Protein Groups	Protein Group Accessions	Modifications	ΔCn	q-Value	PEP	XCorr	Charge	MH+ [Da]	ΔM [ppm]	RT [min]	# Missed Cleavages
	High	NDQHQFDGYVTYK	3	2	1	660513145		0	0	0.003398	4.40699	2	1614.72	-0.851391	19.4525	0
	High	mSPVFTPYIEYDYLDK	1	2	1	660513145	M1(Oxidation)	0	0	0.0001512	4.24	2	1996.93	0.762622	26.8226	0
	High	mSPVFTPYIEYDYLDKQGVYK	5	2	1	660513145	M1(Oxidation)	0	0	0.001338	4.06127	2	2572.24	3.06085	25.9098	1
	High	KTATENAFVLQYK	2	2	1	660513145		0	0	0.0003392	4.05007	2	1512.8	-3.31473	21.1381	1
	High	TATENAFVLQYK	1	2	1	660513145		0	0	0.006081	3.55592	2	1384.71	-2.38768	22.6948	0
	High	ISYQATPDLNLALR	2	2	1	660513145		0	0	0.0007432	3.40724	2	1574.85	0.351998	24.6144	0
	High	ARNDQHQFDGYVTYK	1	2	1	660513145		0	0	0.008182	3.05301	3	1841.86	-0.585495	18.5644	1
	High	YRYDWK	1	4	2	660514592;660513145		0	0.002	0.1434	1.59457	2	930.445	-2.18231	18.3229	1
	High	VGVLINF	1	2	1	660513145		0	0.006	0.1882	1.46413	2	761.454	-1.79928	28.6361	0
660512237	membrane protein [Escherichia coli Nissle 1917]	47.6344	42.02	1	11	11	14	257	29.2005	8.22119
	A2	Sequence	# PSMs	# Proteins	# Protein Groups	Protein Group Accessions	Modifications	ΔCn	q-Value	PEP	XCorr	Charge	MH+ [Da]	ΔM [ppm]	RT [min]	# Missed Cleavages
	High	YTHYDSSDAGSSYSNmISVR	2	1	1	660512237	M16(Oxidation)	0	0	0.02886	5.57156	3	2255.95	-1.26866	18.6061	0
	High	VENATLLFNLSQGR	2	1	1	660512237		0	0	0.0005231	4.88467	2	1561.83	0.0450254	25.8816	0
	High	TGIAFADNTPVFAR	2	1	1	660512237		0	0	0.0009109	4.52729	2	1479.76	-1.18903	24.664	0
	High	IQPLTEQLNLGLTAGK	1	1	1	660512237		0	0	0.0003449	3.92124	2	1695.96	-0.650413	25.412	0
	High	QDFRQDINLALLPK	1	1	1	660512237		0	0	0.0008553	3.3427	3	1670.92	-1.52926	25.2281	1
	High	RDYETEHFNATR	1	1	1	660512237		0	0	0.007775	3.13038	3	1538.7	-0.16839	16.0263	1
	High	DYETEHFNATR	1	1	1	660512237		0	0	0.001565	3.11001	2	1382.6	-0.497726	17.2419	0
	High	NLAYAELVAK	1	1	1	660512237		0	0	0.02723	2.70496	2	1091.61	-2.94104	22.2986	0
	High	QDINLALLPK	1	1	1	660512237		0	0	0.01339	2.08416	2	1124.66	-2.20217	24.6945	0
	High	TLFTTGYR	1	1	1	660512237		0	0	0.02433	1.54123	2	958.497	-2.76649	21.1309	0
	High	VENATLLFNLSQGRR	1	1	1	660512237		0	0.008	0.2184	1.88728	3	1717.93	-2.65817	24.1951	1
660511794	membrane protein [Escherichia coli Nissle 1917]	42.3453	64.52	1	5	5	9	155	15.618	8.83643
	A2	Sequence	# PSMs	# Proteins	# Protein Groups	Protein Group Accessions	Modifications	ΔCn	q-Value	PEP	XCorr	Charge	MH+ [Da]	ΔM [ppm]	RT [min]	# Missed Cleavages
	High	SLATAAGAVAGGVAGQGVQSAmNK	3	1	1	660511794	M22(Oxidation)	0	0	4.775e-06	6.63408	2	2132.07	-3.83164	21.7097	0
	High	QVQIQGGDDSNVIGAIGGAVLGGFLGNTIGGGTGR	2	1	1	660511794		0	0	0.02182	5.06655	3	3255.67	0.830047	32.0781	0
	High	QVQNVSYGTIVNVR	1	1	1	660511794		0	0	0.001928	4.12549	2	1576.84	-2.75231	21.626	0
	High	VVLASNGSQVTVSPR	2	1	1	660511794		0	0	0.00297	3.68172	2	1513.83	0.852818	19.4622	0
	High	KDDGNTImVVQK	1	1	1	660511794	M8(Oxidation)	0	0.001	0.07613	3.02122	3	1363.69	-1.41206	16.405	1
B7UP93	Flagellar L-ring protein OS=Escherichia coli O127:H6 (strain E2348/69 / EPEC) GN=flgH PE=3 SV=1 - [FLGH_ECO27]	42.2612	43.1	1	9	9	12	232	24.5864	8.14795
	A2	Sequence	# PSMs	# Proteins	# Protein Groups	Protein Group Accessions	Modifications	ΔCn	q-Value	PEP	XCorr	Charge	MH+ [Da]	ΔM [ppm]	RT [min]	# Missed Cleavages
	High	NIGDTLTIVLQENVSASK	2	1	1	B7UP93		0	0	0.0001908	5.07779	3	1902.01	-2.02893	27.1692	0
	High	TISGSNTVPSTQVADAR	2	1	1	B7UP93		0	0	0.01161	4.45967	2	1703.86	0.46703	17.8043	0
	High	DGKTNFGFDTVPR	2	1	1	B7UP93		0	0	0.02131	3.92359	3	1453.7	-4.11145	21.3009	1
	High	TNFGFDTVPR	1	1	1	B7UP93		0	0	0.007982	3.80805	2	1153.56	-1.63504	22.4946	0
	High	ADVEASGGNTFNGK	1	1	1	B7UP93		0	0	0.02586	3.73736	2	1366.62	0.386109	16.5222	0
	High	QIAINQGTEFIR	1	1	1	B7UP93		0	0	0.004219	3.17359	2	1389.75	-1.82193	22.4546	0
	High	FSGVVNPR	1	1	1	B7UP93		0	0	0.03611	2.46453	2	875.474	0.365684	17.8391	0
	High	YLQGVFGNAR	1	1	1	B7UP93		0	0.001	0.04632	3.156	2	1124.58	-3.47076	22.0803	0
	High	FFLNLSPm	1	1	1	B7UP93	M8(Oxidation)	0	0.001	0.04121	1.61002	2	984.483	-3.36595	28.2373	0
660511055	porin [Escherichia coli Nissle 1917]	36.6147	32.87	1	8	9	10	362	39.3301	4.97021
	A2	Sequence	# PSMs	# Proteins	# Protein Groups	Protein Group Accessions	Modifications	ΔCn	q-Value	PEP	XCorr	Charge	MH+ [Da]	ΔM [ppm]	RT [min]	# Missed Cleavages
	High	NmSTYVDYIINQIDSDNK	1	1	1	660511055	M2(Oxidation)	0	0	0.0001634	5.28225	2	2148.98	4.28595	27.8106	0
	High	YDANNIYLAANYGETR	1	1	1	660511055		0	0	0.0001127	4.9837	2	1847.85	-2.52586	22.5373	0
	High	NSNFFGLVDGLNFAVQYLGK	1	1	1	660511055		0	0	0.0003117	4.90168	3	2203.12	0.692138	32.3093	0
	High	AKDVEGIGDVDLVNYFEVGATYYFNK	1	1	1	660511055		0	0	0.004453	4.18068	3	2926.41	-1.81293	29.8425	1
	High	TNLQEESSLGK	2	1	1	660511055		0	0	0.0184	3.62927	2	1205.6	0.00528938	17.2156	0
	High	VGGVATYR	1	1	1	660511055		0	0	0.007395	2.88831	2	822.446	-0.6379	16.3952	0
	High	NSNFFGLVDGLNFAVQYLGKNER	1	1	1	660511055		0	0	0.01813	2.82284	3	2602.31	1.75695	30.9224	1
	High	FTNTSGFANK	1	1	1	660511055		0	0.001	0.05285	2.56222	2	1086.52	-0.187265	17.2279	0
	High	LAFAGLK	1	3	2	660511374;660511055		0	0.001	0.07447	1.86612	2	719.443	-2.24242	22.1565	0
660511374	porin [Escherichia coli Nissle 1917]	35.4128	23.61	2	3	6	9	360	39.5851	5.12256
	A2	Sequence	# PSMs	# Proteins	# Protein Groups	Protein Group Accessions	Modifications	ΔCn	q-Value	PEP	XCorr	Charge	MH+ [Da]	ΔM [ppm]	RT [min]	# Missed Cleavages
	High	NNDFFGLVDGLNFAAQYQGK	2	2	1	660511374		0	0	7.635e-06	6.53227	3	2218.06	-0.559664	29.6564	0
	High	AQNFEAVAQYQFDFGLRPSVAYLQSK	2	3	2	Q8CVW1;660511374		0	0	4.82e-05	5.38728	3	2977.47	-3.74532	27.201	0
	High	YVDVGATYYFNK	1	3	2	Q8CVW1;660511374		0	0	0.0006289	4.83555	2	1439.68	-1.90127	22.971	0
	High	SDRTDGQVAYGK	2	2	1	660511374		0	0	0.01767	2.93595	3	1296.62	0.872582	15.016	1
	High	LAFAGLK	1	3	2	660511374;660511055		0	0.001	0.07447	1.86612	2	719.443	-2.24242	22.1565	0
	High	TTGVATYR	1	2	1	660511374		0	0.001	0.05427	1.50042	2	868.455	2.8663	15.8136	0
P04949	Flagellin OS=Escherichia coli (strain K12) GN=fliC PE=1 SV=2 - [FLIC_ECOLI]	34.7307	18.67	2	7	7	10	498	51.2646	4.729
	A2	Sequence	# PSMs	# Proteins	# Protein Groups	Protein Group Accessions	Modifications	ΔCn	q-Value	PEP	XCorr	Charge	MH+ [Da]	ΔM [ppm]	RT [min]	# Missed Cleavages
	High	NANDGISVAQTTEGALSEINNNLQR	1	2	1	P04949		0	0	0.0003946	5.93542	3	2629.28	-1.3217	26.1311	0
	High	INSAKDDAAGQAIANR	2	2	1	P04949		0	0	0.0001231	5.66848	2	1614.82	2.56666	15.8909	1
	High	AQIIQQAGNSVLAK	2	2	1	P04949		0	0	0.0006541	4.65144	2	1440.82	-0.782753	20.4299	0
	High	DDAAGQAIANR	1	2	1	P04949		0	0	0.002629	3.28822	2	1101.53	1.30859	15.9921	0
	High	NQSALSSSIER	1	2	1	P04949		0	0	0.004325	2.71677	2	1191.59	-1.30503	17.7609	0
	High	LDSAVTNLNNTTTNLSEAQSR	1	2	1	P04949		0	0	0.01439	1.85017	3	2249.11	4.18216	20.7903	0
	High	LDEIDR	2	2	1	P04949		0	0.001	0.1125	1.92661	2	760.383	-1.05504	16.2033	0
660511308	penicillin-binding protein [Escherichia coli Nissle 1917]	30.638	29.58	2	4	4	7	213	22.5174	6.93213
	A2	Sequence	# PSMs	# Proteins	# Protein Groups	Protein Group Accessions	Modifications	ΔCn	q-Value	PEP	XCorr	Charge	MH+ [Da]	ΔM [ppm]	RT [min]	# Missed Cleavages
	High	mLGADGVTAGSVLLVDSVNNR	2	2	1	660511308	M1(Oxidation)	0	0	7.594e-05	6.64037	2	2104.07	-0.838939	25.377	0
	High	TNGSLNAAEATETLR	1	2	1	660511308		0	0	0.001178	5.10123	2	1547.76	-5.92972	19.9206	0
	High	FTLVSAQQLSmAK	3	2	1	660511308	M11(Oxidation)	0	0	0.002107	4.32682	2	1439.75	-1.40735	23.0462	0
	High	QQLGLSPQDSLGTR	1	2	1	660511308		0	0	0.001211	3.27593	2	1499.78	-2.28812	20.82	0
P58320	Thiol:disulfide interchange protein DsbG OS=Escherichia coli O157:H7 GN=dsbG PE=3 SV=1 - [DSBG_ECO57]	26.8908	49.19	2	9	9	9	248	27.4782	7.88428
	A2	Sequence	# PSMs	# Proteins	# Protein Groups	Protein Group Accessions	Modifications	ΔCn	q-Value	PEP	XCorr	Charge	MH+ [Da]	ΔM [ppm]	RT [min]	# Missed Cleavages
	High	VLSDNEKLmDDLGANVTPAIYYmSK	1	2	1	P58320	M9(Oxidation); M23(Oxidation)	0	0	0.001178	6.10979	3	2819.34	-4.46951	23.5448	1
	High	YQDmGVTIYLTPDGK	1	2	1	P58320	M4(Oxidation)	0	0	0.0007106	4.3947	2	1716.81	-3.26334	23.3033	0
	High	TLLVGVIKPESPATAAAILASK	1	2	1	P58320		0	0	0.002896	4.30475	3	2150.28	2.23024	26.1074	0
	High	ENTLQQAVGLPDQK	1	2	1	P58320		0	0	0.002531	3.88593	2	1540.79	-2.58384	21.3033	0
	High	TLNIImGNK	1	2	1	P58320	M6(Oxidation)	0	0	0.009335	3.19575	2	1019.55	-5.84594	19.9506	0
	High	LNVPANVSTEQmK	1	2	1	P58320	M12(Oxidation)	0	0	0.009737	2.58674	2	1446.73	1.25135	18.346	0
	High	TFDAPGGmK	1	2	1	P58320	M8(Oxidation)	0	0	0.03046	2.41311	2	939.424	-0.310415	16.27	0
	High	QGITIIK	1	2	1	P58320		0	0.001	0.06416	1.36912	2	772.49	-3.59163	20.346	0
	High	EIYAPAGR	1	2	1	P58320		0	0.001	0.0685	1.28399	2	876.456	-1.30743	17.0922	0
660510993	arginine ABC transporter substrate-binding protein [Escherichia coli Nissle 1917]	26.1323	39.09	2	7	7	8	243	26.8397	7.35693
	A2	Sequence	# PSMs	# Proteins	# Protein Groups	Protein Group Accessions	Modifications	ΔCn	q-Value	PEP	XCorr	Charge	MH+ [Da]	ΔM [ppm]	RT [min]	# Missed Cleavages
	High	TVSYDSYQNAFIDLK	1	2	1	660510993		0	0	0.002882	4.98027	2	1763.84	-2.29567	25.3095	0
	High	YDAVISGmDITPER	1	2	1	660510993	M8(Oxidation)	0	0	7.518e-05	4.30654	2	1582.74	-2.6725	20.7606	0
	High	SKQVSFTTPYYENSAVVIAK	1	2	1	660510993		0	0	0.0002088	4.14927	3	2232.15	-3.95723	22.579	1
	High	LNNALAAIK	1	2	1	660510993		0	0	0.03283	3.09218	2	927.561	-1.77544	20.5313	0
	High	VTDPQYFGTGLGIAVRPDNK	2	2	1	660510993		0	0	0.000868	2.88142	3	2148.11	-1.59007	23.6374	0
	High	TNPQLGVATEK	1	2	1	660510993		0	0	0.02118	2.21361	2	1157.61	-3.26449	17.4796	0
	High	TFADLK	1	2	1	660510993		0	0.008	0.2187	1.80658	2	694.376	-1.65502	19.0913	0
47600595	FocH protein [Escherichia coli Nissle 1917]	25.5609	32.44	3	6	6	7	299	32.1349	8.104
	A2	Sequence	# PSMs	# Proteins	# Protein Groups	Protein Group Accessions	Modifications	ΔCn	q-Value	PEP	XCorr	Charge	MH+ [Da]	ΔM [ppm]	RT [min]	# Missed Cleavages
	High	AITVLDLNQLVLcQNEDASGQNYDYLR	1	3	1	47600595	C13(Carbamidomethyl)	0	0	3.5e-05	5.23434	3	3125.51	-2.67762	28.8319	0
	High	NNQTGQTFQSGDSR	1	3	1	47600595		0	0	0.001082	4.82793	2	1539.68	2.99908	15.4634	0
	High	FSTmGQEAGER	1	3	1	47600595	M4(Oxidation)	0	0	0.001449	3.1915	2	1228.53	0.850652	15.5249	0
	High	QGTGFSPSLDAK	1	3	1	47600595		0	0	0.004012	2.66142	2	1207.59	-3.34973	19.6842	0
	High	SLGQVGSSPVSLGLK	1	3	1	47600595		0	0.001	0.06221	2.89811	2	1428.8	-2.24206	23.2701	0
	High	VDLPSYPGGPVTVPLTVR	2	3	1	47600595		0	0.006	0.1906	3.32887	2	1867.03	-0.427143	25.9552	0
660510775	ribonuclease I [Escherichia coli Nissle 1917]	25.4542	23.13	2	5	5	7	268	29.5847	8.57275
	A2	Sequence	# PSMs	# Proteins	# Protein Groups	Protein Group Accessions	Modifications	ΔCn	q-Value	PEP	XCorr	Charge	MH+ [Da]	ΔM [ppm]	RT [min]	# Missed Cleavages
	High	mcSSPETGLSLETAAK	2	2	1	660510775	M1(Oxidation); C2(Carbamidomethyl)	0	0	0.0007195	5.02773	2	1697.77	-2.59311	20.3129	0
	High	LNQEIKESEAGK	2	2	1	660510775		0	0	0.001109	3.87482	2	1345.7	0.632811	15.2786	1
	High	LSEVmPGAGGR	1	2	1	660510775	M5(Oxidation)	0	0	0.001652	3.78315	2	1089.54	1.02478	16.1144	0
	High	FGcATRPIPNLPEAR	1	2	1	660510775	C3(Carbamidomethyl)	0	0	0.02114	3.20571	3	1698.87	-3.58059	20.871	0
	High	DFDAAFAK	1	2	1	660510775		0	0.001	0.09963	2.04255	2	884.411	-4.49455	21.3458	0
660514022	D-ribose transporter subunit RbsB [Escherichia coli Nissle 1917]	20.8347	29.05	2	6	6	6	296	30.9474	7.47412
	A2	Sequence	# PSMs	# Proteins	# Protein Groups	Protein Group Accessions	Modifications	ΔCn	q-Value	PEP	XCorr	Charge	MH+ [Da]	ΔM [ppm]	RT [min]	# Missed Cleavages
	High	VIELQGIAGTSAAR	1	2	1	660514022		0	0	0.001267	5.06164	2	1385.77	-2.52095	22.1927	0
	High	ILLINPTDSDAVGNAVK	1	2	1	660514022		0	0	0.0006744	4.30955	2	1739.95	-1.38951	24.5898	0
	High	mANQANIPVITLDR	1	2	1	660514022	M1(Oxidation)	0	0	0.003175	4.24311	2	1571.82	-3.80148	23.5016	0
	High	ELANVQDLTVR	1	2	1	660514022		0	0	0.0064	2.46501	2	1257.68	-2.5762	21.7742	0
	High	SDVmVVGFDGTPDGEKAVNDGK	1	2	1	660514022	M4(Oxidation)	0	0.001	0.08302	2.90246	3	2253.03	-3.44692	20.4656	1
	High	IAGDYIAK	1	2	1	660514022		0	0.003	0.1571	1.85294	2	850.465	-1.75273	17.5665	0
660510614	nucleoside-specific channel-forming protein Tsx [Escherichia coli Nissle 1917]	20.6898	12.24	2	4	4	6	294	33.6029	5.45264
	A2	Sequence	# PSMs	# Proteins	# Protein Groups	Protein Group Accessions	Modifications	ΔCn	q-Value	PEP	XCorr	Charge	MH+ [Da]	ΔM [ppm]	RT [min]	# Missed Cleavages
	High	FSIDKLTNTDLSFGPFK	2	2	1	660510614		0	0	0.0001825	4.75427	3	1929.99	-1.82366	26.9598	1
	High	NDTYLEYEAFAK	1	2	1	660510614		0	0	0.03938	3.8581	2	1463.67	-0.38174	23.4579	0
	High	NDTYLEYEAFAKK	2	2	1	660510614		0	0	0.001279	3.5187	2	1591.76	-2.958	21.6206	1
	High	FGPQLR	1	2	1	660510614		0	0.001	0.07073	1.87158	2	717.405	0.697542	19.2817	0
P25894	Metalloprotease LoiP OS=Escherichia coli (strain K12) GN=loiP PE=1 SV=2 - [LOIP_ECOLI]	19.881	29.37	1	3	6	6	252	26.8252	6.12549
	A2	Sequence	# PSMs	# Proteins	# Protein Groups	Protein Group Accessions	Modifications	ΔCn	q-Value	PEP	XCorr	Charge	MH+ [Da]	ΔM [ppm]	RT [min]	# Missed Cleavages
	High	DVNAFAmANGcIR	1	2	2	P25894;660513082	M7(Oxidation); C11(Carbamidomethyl)	0	0	0.0001964	4.64913	2	1454.65	-2.46347	20.8301	0
	High	TLSDQAcQEmDSK	1	1	1	P25894	C7(Carbamidomethyl); M10(Oxidation)	0	0	0.006428	4.25328	2	1528.63	1.56017	15.3567	0
	High	QSSmFDDHPASAER	1	2	2	P25894;660513082	M4(Oxidation)	0	0	0.0004893	2.83128	2	1593.66	1.19502	15.7017	0
	High	LVNSQFSQR	1	1	1	P25894		0	0.001	0.05922	2.89878	2	1078.56	-0.687284	17.2002	0
	High	GISPAGLATSFEK	1	2	2	P25894;660513082		0	0.001	0.0505	2.6793	2	1277.67	-2.31625	23.8393	0
	High	ATIAPANSEYAK	1	1	1	P25894		0	0.001	0.0425	2.56925	2	1235.63	-1.03388	16.9118	0
660513012	hypothetical protein ECOLIN_15455 [Escherichia coli Nissle 1917]	19.6982	28.29	2	6	6	6	251	26.5218	10.1108
	A2	Sequence	# PSMs	# Proteins	# Protein Groups	Protein Group Accessions	Modifications	ΔCn	q-Value	PEP	XCorr	Charge	MH+ [Da]	ΔM [ppm]	RT [min]	# Missed Cleavages
	High	SSDTGTYSGSVYTVK	1	2	1	660513012		0	0	0.0002544	4.52628	2	1551.72	-0.792186	18.7295	0
	High	IATmGSTDAASVR	1	2	1	660513012	M4(Oxidation)	0	0	0.01055	4.0203	2	1295.63	1.28652	15.8601	0
	High	GYGNLImIK	1	2	1	660513012	M7(Oxidation)	0	0	0.03218	3.04488	2	1024.54	-5.37929	22.6623	0
	High	VVYVGNQLR	1	2	1	660513012		0	0	0.03353	2.90303	2	1047.59	-1.57331	19.3243	0
	High	VImPYSTADGGNK	1	2	1	660513012	M3(Oxidation)	0	0	0.0134	2.44317	2	1368.64	-1.19338	17.403	0
	High	TASVTPSSAVPK	1	2	1	660513012		0	0.001	0.1165	2.76049	2	1144.62	-2.43899	17.0426	0
P69776	Major outer membrane lipoprotein Lpp OS=Escherichia coli (strain K12) GN=lpp PE=1 SV=1 - [LPP_ECOLI]	18.4108	48.72	1	3	3	5	78	8.3183	9.24658
	A2	Sequence	# PSMs	# Proteins	# Protein Groups	Protein Group Accessions	Modifications	ΔCn	q-Value	PEP	XCorr	Charge	MH+ [Da]	ΔM [ppm]	RT [min]	# Missed Cleavages
	High	IDQLSSDVQTLNAK	2	1	1	P69776		0	0	0.003145	5.08521	2	1531.79	-1.73953	20.6152	0
	High	VDQLSNDVNAmR	1	1	1	P69776	M11(Oxidation)	0	0	0.003122	3.98461	2	1377.64	-0.552341	17.0683	0
	High	SDVQAAKDDAAR	2	1	1	P69776		0	0	0.0006761	3.31463	2	1246.6	-1.13398	10.5613	1
Q0TA25	Maltoporin OS=Escherichia coli O6:K15:H31 (strain 536 / UPEC) GN=lamB PE=3 SV=1 - [LAMB_ECOL5]	17.7454	16.14	2	4	4	4	446	49.9096	5.08447
	A2	Sequence	# PSMs	# Proteins	# Protein Groups	Protein Group Accessions	Modifications	ΔCn	q-Value	PEP	XCorr	Charge	MH+ [Da]	ΔM [ppm]	RT [min]	# Missed Cleavages
	High	FVVQYATDSmTSQGK	1	2	1	Q0TA25	M10(Oxidation)	0	0	0.0005961	4.95279	2	1677.77	-5.28032	19.7367	0
	High	SSEAGGSSSFASNNIYDYTNETANDVFDVR	1	2	1	Q0TA25		0	0	0.0006521	4.70891	3	3217.38	-0.623718	26.3638	0
	High	GLSQGSGVAFDNEK	1	2	1	Q0TA25		0	0	0.005776	4.6119	2	1408.67	-2.01838	19.0048	0
	High	AVSADFNGGSFGR	1	2	1	Q0TA25		0	0	0.0033	3.47183	2	1284.59	-2.91619	20.5056	0
660513135	autotransporter [Escherichia coli Nissle 1917]	17.3356	4.71	2	5	5	5	1295	139.906	6.32861
	A2	Sequence	# PSMs	# Proteins	# Protein Groups	Protein Group Accessions	Modifications	ΔCn	q-Value	PEP	XCorr	Charge	MH+ [Da]	ΔM [ppm]	RT [min]	# Missed Cleavages
	High	ANLAQADQLVVNK	1	2	1	660513135		0	0	0.001507	4.36078	2	1383.76	-0.911432	20.6591	0
	High	NANVEGNISANK	1	2	1	660513135		0	0	0.004227	3.65763	2	1230.61	1.27824	15.9113	0
	High	LSGGNANFIAR	1	2	1	660513135		0	0	0.0104	3.43177	2	1119.59	-0.95228	19.373	0
	High	VIAQNSmFTTK	1	2	1	660513135	M7(Oxidation)	0	0	0.003436	2.58743	2	1255.63	-1.82872	17.4343	0
	High	AGSGGTSFINGESK	1	2	1	660513135		0	0.001	0.06425	3.29796	2	1311.62	2.60592	18.0115	0
660510866	succinate dehydrogenase [Escherichia coli Nissle 1917]	16.7489	31.93	1	5	5	5	238	26.7663	6.72705
	A2	Sequence	# PSMs	# Proteins	# Protein Groups	Protein Group Accessions	Modifications	ΔCn	q-Value	PEP	XCorr	Charge	MH+ [Da]	ΔM [ppm]	RT [min]	# Missed Cleavages
	High	DLVVDmGQFYAQYEK	1	1	1	660510866	M6(Oxidation)	0	0	0.0002265	4.64238	2	1821.83	-1.32522	23.7389	0
	High	EGVcGSDGLNmNGK	1	1	1	660510866	C4(Carbamidomethyl); M11(Oxidation)	0	0	0.0144	3.7251	2	1453.6	-1.0273	16.2842	0
	High	IVIRPLPGLPVIR	1	1	1	660510866		0	0	0.02858	2.9836	3	1442.95	-3.24723	25.9885	0
	High	YNPDVDDAPR	1	1	1	660510866		0	0	0.002508	2.17426	2	1161.52	-0.423704	16.7713	0
	High	mQDYTLEAEEGRDmmLLDALIQLK	1	1	1	660510866	M1(Oxidation); M14(Oxidation); M15(Oxidation)	0	0.001	0.04652	3.22357	3	2874.35	-1.75043	29.2273	1
B5YTP1	50S ribosomal protein L3 OS=Escherichia coli O157:H7 (strain EC4115 / EHEC) GN=rplC PE=3 SV=1 - [RL3_ECO5E]	16.4891	28.71	1	4	4	5	209	22.2298	9.90576
	A2	Sequence	# PSMs	# Proteins	# Protein Groups	Protein Group Accessions	Modifications	ΔCn	q-Value	PEP	XCorr	Charge	MH+ [Da]	ΔM [ppm]	RT [min]	# Missed Cleavages
	High	GAVPGATGSDLIVKPAVKA	1	1	1	B5YTP1		0	0	0.000959	3.79792	2	1751	-3.13608	20.843	1
	High	IFTEDGVSIPVTVIEVEANR	1	1	1	B5YTP1		0	0	0.002425	3.60073	2	2188.15	-2.11785	27.6646	0
	High	VTKPEAGHFAK	2	1	1	B5YTP1		0	0	0.008089	3.21785	3	1184.64	1.37867	15.0808	0
	High	VTVQSLDVVR	1	1	1	B5YTP1		0	0	0.002891	3.01057	2	1115.64	-4.42869	21.4526	0
P68649	P21 prophage-derived major head protein OS=Escherichia coli O6:H1 (strain CFT073 / ATCC 700928 / UPEC) GN=c1575 PE=3 SV=1 - [HEAD_ECOL6]	14.6393	14.91	1	4	4	5	342	38.5448	6.354
	A2	Sequence	# PSMs	# Proteins	# Protein Groups	Protein Group Accessions	Modifications	ΔCn	q-Value	PEP	XCorr	Charge	MH+ [Da]	ΔM [ppm]	RT [min]	# Missed Cleavages
	High	TPVAAYVSPVVEGK	1	1	1	P68649		0	0	0.02685	3.94495	2	1416.77	-2.0737	21.5736	0
	High	YTmEGDQFEKIEVDFGR	2	1	1	P68649	M3(Oxidation)	0	0	0.004152	3.16467	3	2079.94	1.67226	24.0477	1
	High	GSNSQLETAVK	1	1	1	P68649		0	0	0.009064	3.14152	2	1133.58	0.0160666	16.7903	0
	High	ALFLELFFR	1	1	1	P68649		0	0.005	0.1757	2.33346	2	1155.65	-4.83797	32.5374	0
660514359	acid phosphatase [Escherichia coli Nissle 1917]	12.7342	10.55	2	3	3	4	237	26.0592	7.43018
	A2	Sequence	# PSMs	# Proteins	# Protein Groups	Protein Group Accessions	Modifications	ΔCn	q-Value	PEP	XCorr	Charge	MH+ [Da]	ΔM [ppm]	RT [min]	# Missed Cleavages
	High	IFYGDSDNDITAAR	1	2	1	660514359		0	0	0.00107	4.28174	2	1557.71	-2.02216	20.7379	0
	High	GDAIFFVTGR	1	2	1	660514359		0	0	0.01049	3.26045	2	1082.56	-0.851667	25.1964	0
	High	RGDAIFFVTGR	2	2	1	660514359		0	0	0.01087	2.64148	2	1238.66	-2.5552	23.3949	1
P58297	Flagellar hook-associated protein 2 OS=Escherichia coli O157:H7 GN=fliD PE=3 SV=2 - [FLID_ECO57]	11.9008	6.67	3	2	2	3	465	48.1242	5.08447
	A2	Sequence	# PSMs	# Proteins	# Protein Groups	Protein Group Accessions	Modifications	ΔCn	q-Value	PEP	XCorr	Charge	MH+ [Da]	ΔM [ppm]	RT [min]	# Missed Cleavages
	High	SALTTFQTANTALSK	1	3	1	P58297		0	0	0.0009138	4.90507	2	1553.81	-2.56493	22.3091	0
	High	ATLTPISNQQSSFTAK	2	3	1	P58297		0	0	0.005075	3.69469	2	1693.87	-2.34473	20.5093	0
660512583	ABC transporter permease [Escherichia coli Nissle 1917]	10.7736	13.15	2	2	2	3	251	28.0198	5.04639
	A2	Sequence	# PSMs	# Proteins	# Protein Groups	Protein Group Accessions	Modifications	ΔCn	q-Value	PEP	XCorr	Charge	MH+ [Da]	ΔM [ppm]	RT [min]	# Missed Cleavages
	High	FFLNTILGmGGFIDVAGmANPK	1	2	1	660512583	M9(Oxidation); M18(Oxidation)	0	0	0.0003545	5.36425	3	2345.17	-0.839651	30.2066	0
	High	AQLLDSDGLLR	2	2	1	660512583		0	0	0.01276	2.89704	2	1200.66	-1.80382	23.9729	0
660511873	membrane protein [Escherichia coli Nissle 1917]	10.5492	11.51	2	2	2	3	252	27.5812	5.14795
	A2	Sequence	# PSMs	# Proteins	# Protein Groups	Protein Group Accessions	Modifications	ΔCn	q-Value	PEP	XCorr	Charge	MH+ [Da]	ΔM [ppm]	RT [min]	# Missed Cleavages
	High	KPFEGNLNAGYLAQSGNTK	2	2	1	660511873		0	0	1.649e-05	5.39479	2	2009	-4.58038	20.4065	0
	High	RTTLSLGYSm	1	2	1	660511873	M10(Oxidation)	0	0.001	0.06619	2.04055	2	1144.57	-0.451343	20.5579	1
441712030	Glycoprotein-polysaccharide metabolism [Escherichia coli Nissle 1917]	10.5339	23.78	2	2	2	3	185	18.8209	6.63916
	A2	Sequence	# PSMs	# Proteins	# Protein Groups	Protein Group Accessions	Modifications	ΔCn	q-Value	PEP	XCorr	Charge	MH+ [Da]	ΔM [ppm]	RT [min]	# Missed Cleavages
	High	VALPPDAVLTVTLSDASLADAPSK	1	2	1	441712030		0	0	0.0007862	4.30966	3	2351.27	-1.51381	28.2082	0
	High	QSPFSFVLPFNPADVQPNAR	2	2	1	441712030		0	0	0.003901	3.41185	3	2231.13	0.275147	29.5833	0
Q8FA51	Purine nucleoside phosphorylase DeoD-type OS=Escherichia coli O6:H1 (strain CFT073 / ATCC 700928 / UPEC) GN=deoD PE=3 SV=2 - [DEOD_ECOL6]	10.4025	21.34	2	4	4	4	239	25.919	5.65576
	A2	Sequence	# PSMs	# Proteins	# Protein Groups	Protein Group Accessions	Modifications	ΔCn	q-Value	PEP	XCorr	Charge	MH+ [Da]	ΔM [ppm]	RT [min]	# Missed Cleavages
	High	YGILGVEmEAAGIYGVAAEFGAK	1	2	1	Q8FA51	M8(Oxidation)	0	0	0.009535	4.57868	3	2332.15	-1.45529	29.8383	0
	High	IALESVLLGDKE	1	2	1	Q8FA51		0	0	0.001656	3.97747	2	1286.72	-1.53257	26.0888	1
	High	QTTFNDmIK	1	2	1	Q8FA51	M7(Oxidation)	0	0.001	0.08179	1.84633	2	1113.52	-2.14991	18.1869	0
	High	ALGVDAR	1	1	1	Q8FA51		0	0.001	0.05662	1.37015	2	701.395	1.44978	16.5282	0
P0AA25	Thioredoxin-1 OS=Escherichia coli (strain K12) GN=trxA PE=1 SV=2 - [THIO_ECOLI]	10.338	33.94	1	3	3	3	109	11.7991	4.88135
	A2	Sequence	# PSMs	# Proteins	# Protein Groups	Protein Group Accessions	Modifications	ΔCn	q-Value	PEP	XCorr	Charge	MH+ [Da]	ΔM [ppm]	RT [min]	# Missed Cleavages
	High	mIAPILDEIADEYQGK	1	1	1	P0AA25	M1(Oxidation)	0	0	0.001399	4.31776	2	1821.89	-2.08683	27.6504	0
	High	LNIDQNPGTAPK	1	1	1	P0AA25		0	0	0.002392	4.01864	2	1267.66	0.35268	17.8014	0
	High	GIPTLLLFK	1	1	1	P0AA25		0	0.002	0.1408	2.00161	2	1001.64	-2.53873	28.4738	0
B7UK43	50S ribosomal protein L4 OS=Escherichia coli O127:H6 (strain E2348/69 / EPEC) GN=rplD PE=3 SV=1 - [RL4_ECO27]	10.2939	14.93	1	4	4	5	201	22.0729	9.72998
	A2	Sequence	# PSMs	# Proteins	# Protein Groups	Protein Group Accessions	Modifications	ΔCn	q-Value	PEP	XCorr	Charge	MH+ [Da]	ΔM [ppm]	RT [min]	# Missed Cleavages
	High	DATGIDPVSLIAFDK	1	1	1	B7UK43		0	0	0.001299	3.97962	2	1561.81	-1.91597	27.9781	0
	High	VVmTADAVK	2	1	1	B7UK43	M3(Oxidation)	0	0	0.02232	2.05383	2	949.502	-0.117362	15.5824	0
	High	DATGIDPVSLIAFDKVVmTADAVK	1	1	1	B7UK43	M18(Oxidation)	0	0.001	0.1282	2.40149	3	2492.29	-0.527532	29.3337	1
	High	LIVVEK	1	1	1	B7UK43		0	0.006	0.1945	1.45704	2	700.46	-1.1564	18.4078	0
B1IQP3	Malate dehydrogenase OS=Escherichia coli (strain ATCC 8739 / DSM 1576 / Crooks) GN=mdh PE=3 SV=1 - [MDH_ECOLC]	10.1172	16.35	7	3	3	3	312	32.3072	5.77002
	A2	Sequence	# PSMs	# Proteins	# Protein Groups	Protein Group Accessions	Modifications	ΔCn	q-Value	PEP	XCorr	Charge	MH+ [Da]	ΔM [ppm]	RT [min]	# Missed Cleavages
	High	AGGGSATLSmGQAAAR	1	7	1	B1IQP3	M10(Oxidation)	0	0	0.002513	4.55125	2	1421.68	1.18596	15.7586	0
	High	IQNAGTEVVEAK	1	7	1	B1IQP3		0	0	0.008496	3.10911	2	1258.66	-0.255472	17.0026	0
	High	AcIGIITNPVNTTVAIAAEVLKK	1	7	1	B1IQP3	C2(Carbamidomethyl)	0	0	0.003881	2.45685	3	2396.35	-3.54694	30.3436	1
P0A918	Outer membrane protein X OS=Escherichia coli O6:H1 (strain CFT073 / ATCC 700928 / UPEC) GN=ompX PE=3 SV=1 - [OMPX_ECOL6]	9.37657	30.99	1	3	3	3	171	18.5909	7.1665
	A2	Sequence	# PSMs	# Proteins	# Protein Groups	Protein Group Accessions	Modifications	ΔCn	q-Value	PEP	XCorr	Charge	MH+ [Da]	ΔM [ppm]	RT [min]	# Missed Cleavages
	High	YRYEEDNSPLGVIGSFTYTEK	1	1	1	P0A918		0	0	0.001695	3.8707	3	2468.15	-2.87913	26.3967	1
	High	TASSGDYNKNQYYGITAGPAYR	1	1	1	P0A918		0	0	0.002807	3.13895	3	2397.1	-3.99815	20.225	1
	High	FQTTEYPTYK	1	1	1	P0A918		0	0.002	0.1457	2.36693	2	1277.61	1.85036	19.1725	0
Q8CVU7	Long-chain fatty acid transport protein OS=Escherichia coli O6:H1 (strain CFT073 / ATCC 700928 / UPEC) GN=fadL PE=3 SV=2 - [FADL_ECOL6]	9.35384	8.52	2	2	2	3	446	48.6497	4.99561
	A2	Sequence	# PSMs	# Proteins	# Protein Groups	Protein Group Accessions	Modifications	ΔCn	q-Value	PEP	XCorr	Charge	MH+ [Da]	ΔM [ppm]	RT [min]	# Missed Cleavages
	High	VKFTEGEGAAAYSFESEGK	2	2	1	Q8CVU7		0	0	0.02228	3.95697	3	2006.93	-2.57109	20.7522	1
	High	GDSGQTLFYKDEGFRDAYR	1	2	1	Q8CVU7		0	0.006	0.2032	2.31972	3	2225.02	-0.502426	21.2019	2
A7ZSK3	30S ribosomal protein S3 OS=Escherichia coli O139:H28 (strain E24377A / ETEC) GN=rpsC PE=3 SV=1 - [RS3_ECO24]	9.11047	8.58	1	2	2	3	233	25.9672	10.272
	A2	Sequence	# PSMs	# Proteins	# Protein Groups	Protein Group Accessions	Modifications	ΔCn	q-Value	PEP	XCorr	Charge	MH+ [Da]	ΔM [ppm]	RT [min]	# Missed Cleavages
	High	LVADSITSQLER	1	1	1	A7ZSK3		0	0	0.00146	4.37058	2	1331.71	-3.19395	22.3036	0
	High	LGGAEIAR	2	1	1	A7ZSK3		0	0	0.02036	2.36224	2	786.446	-1.62384	16.7254	0
660514327	maltose-binding protein [Escherichia coli Nissle 1917]	8.87743	12.75	2	3	3	4	306	31.9116	8.01611
	A2	Sequence	# PSMs	# Proteins	# Protein Groups	Protein Group Accessions	Modifications	ΔCn	q-Value	PEP	XCorr	Charge	MH+ [Da]	ΔM [ppm]	RT [min]	# Missed Cleavages
	High	LYVLVFTTEKDLQQTTQLLDPAK	2	2	1	660514327		0	0	0.0006133	4.19052	3	2664.45	0.182049	29.2493	1
	High	LLDEAER	1	2	1	660514327		0	0	0.0256	1.90441	2	845.435	-1.13543	16.8954	0
	High	LTPALGQQK	1	2	1	660514327		0	0.001	0.1271	1.24283	2	955.557	0.217999	17.2728	0
	A2	Sequence	# PSMs	# Proteins	# Protein Groups	Protein Group Accessions	Modifications	ΔCn	q-Value	PEP	XCorr	Charge	MH+ [Da]	ΔM [ppm]	RT [min]	# Missed Cleavages
	High	SVVTVIDVFYK	1	1	1	Q5D862		0	0	0.002021	3.14005	2	1269.71	-1.38645	27.7298	0
	High	SGQSSYGQHSSGSSQSSGYGQHGSR	1	1	1	Q5D862		0	0	0.01125	1.86111	4	2500.04	-1.49988	10.4246	0
	High	QSSYGQHGSGSSQSSGYGQYGSR	1	1	1	Q5D862		0	0.001	0.05814	4.74969	3	2351.99	0.521334	15.6536	0
P60424	50S ribosomal protein L2 OS=Escherichia coli O157:H7 GN=rplB PE=3 SV=2 - [RL2_ECO57]	7.84511	12.09	1	2	2	2	273	29.842	10.9312
	A2	Sequence	# PSMs	# Proteins	# Protein Groups	Protein Group Accessions	Modifications	ΔCn	q-Value	PEP	XCorr	Charge	MH+ [Da]	ΔM [ppm]	RT [min]	# Missed Cleavages
	High	AGDQIQSGVDAAIKPGNTLPmR	1	1	1	P60424	M21(Oxidation)	0	0	0.00807	4.59221	3	2255.14	-3.4615	20.4992	0
	High	SAGTYVQIVAR	1	1	1	P60424		0	0	0.03977	3.2529	2	1164.63	-1.93709	20.6624	0
660514080	phospholipase A [Escherichia coli Nissle 1917]	7.83128	11.07	2	3	3	3	289	33.0861	5.19873
	A2	Sequence	# PSMs	# Proteins	# Protein Groups	Protein Group Accessions	Modifications	ΔCn	q-Value	PEP	XCorr	Charge	MH+ [Da]	ΔM [ppm]	RT [min]	# Missed Cleavages
	High	IGYHLGDAVLSAK	1	2	1	660514080		0	0	0.03292	3.43205	3	1343.73	-3.89562	21.6613	0
	High	YmGYYQLK	1	2	1	660514080	M2(Oxidation)	0	0	0.022	2.35321	2	1081.5	-4.91029	19.7682	0
	High	VGVGVmLNDLF	1	2	1	660514080	M6(Oxidation)	0	0	0.03469	2.04602	2	1179.61	-2.43152	29.5917	0
	A2	Sequence	# PSMs	# Proteins	# Protein Groups	Protein Group Accessions	Modifications	ΔCn	q-Value	PEP	XCorr	Charge	MH+ [Da]	ΔM [ppm]	RT [min]	# Missed Cleavages
	High	KVPQVSTPTLVEVSR	1	1	1	P02769		0	0	0.001039	4.19727	3	1639.93	-3.48751	21.1058	1
	High	NYQEAKDAFLGSFLYEYSR	1	1	1	P02769		0	0.001	0.1304	2.31963	3	2301.06	-9.75754	21.584	1
660513039	protein-disulfide isomerase [Escherichia coli Nissle 1917]	6.35347	19.92	2	4	4	4	236	25.6189	6.78564
	A2	Sequence	# PSMs	# Proteins	# Protein Groups	Protein Group Accessions	Modifications	ΔCn	q-Value	PEP	XCorr	Charge	MH+ [Da]	ΔM [ppm]	RT [min]	# Missed Cleavages
	High	SSDIQPAPVAGmK	1	2	1	660513039	M12(Oxidation)	0	0	0.02868	3.33718	2	1316.65	0.634221	16.6741	0
	High	AFDDVmAGK	1	2	1	660513039	M6(Oxidation)	0	0	0.008758	3.01628	2	969.433	-1.44534	17.1219	0
	High	QGLDSDAEKEmK	1	2	1	660513039	M11(Oxidation)	0	0	0.01286	1.58486	3	1366.61	-0.77616	15.0213	1
	High	QLNALEKEmIVYK	1	2	1	660513039	M9(Oxidation)	0	0.002	0.1412	1.60852	3	1594.84	-5.73428	20.3209	1
660514592	porin [Escherichia coli Nissle 1917]	6.34528	15.38	2	3	4	4	182	21.7364	6.80029
	A2	Sequence	# PSMs	# Proteins	# Protein Groups	Protein Group Accessions	Modifications	ΔCn	q-Value	PEP	XCorr	Charge	MH+ [Da]	ΔM [ppm]	RT [min]	# Missed Cleavages
	High	DNLSENSYR	1	2	1	660514592		0	0	0.002124	2.48646	2	1097.49	-0.0509599	16.398	0
	High	YGPYVK	1	2	1	660514592		0	0.001	0.1156	2.05702	2	726.381	-1.15382	17.0815	0
	High	DLNFGIR	1	2	1	660514592		0	0.001	0.05066	1.8018	2	834.445	-2.1036	23.3243	0
	High	YRYDWK	1	4	2	660514592;660513145		0	0.002	0.1434	1.59457	2	930.445	-2.18231	18.3229	1
585317687	elongation factor Tu, partial [Escherichia coli]	6.07046	9.32	4	2	2	2	311	34.2737	4.97021
	A2	Sequence	# PSMs	# Proteins	# Protein Groups	Protein Group Accessions	Modifications	ΔCn	q-Value	PEP	XCorr	Charge	MH+ [Da]	ΔM [ppm]	RT [min]	# Missed Cleavages
	High	AIDKPFLLPIEDVFSISGR	1	4	1	585317687		0	0	0.0011	3.205	3	2117.16	-2.13927	30.1671	0
	High	AGENVGVLLR	1	4	1	585317687		0	0	0.009208	2.86546	2	1027.59	-2.73824	21.8945	0
446861951	MULTISPECIES: hypothetical protein [Enterobacteriaceae]	5.64189	13.78	2	2	2	2	225	24.14	6.99072
BAND: 4
Accession	Description	Score	Coverage	# Proteins	# Unique Peptides	# Peptides	# PSMs	# AAs	MW [kDa]	calc. pI	Homologue protein in E coli K12 (BLAST)
B1X6S1	Protein TolB OS=Escherichia coli (strain K12 / DH10B) GN=tolB PE=3 SV=1 - [TOLB_ECODH]	1023.26	68.14	1	34	34	291	430	45.9272	7.59131
	A2	Sequence	# PSMs	# Proteins	# Protein Groups	Protein Group Accessions	Modifications	q-Value	PEP	Charge	MH+ [Da]	ΔM [ppm]	RT [min]	# Missed Cleavages
	High	YAGHTASDEVFEKLTGIK	6	1	1	B1X6S1		0	0.006953	2	1965.99	-2.40349	23.7563	1
	High	IAYVVQTNGGQFPYELR	21	1	1	B1X6S1		0	0.00394	3	1955	-2.3261	24.9155	0
	High	IVIDSGVDSGRPIGVVPFQWAGPGAAPEDIGGIVAADLR	3	1	1	B1X6S1		0	0.01315	3	3872.02	-3.61373	29.7552	0
	High	SALVIQTLANGAVR	66	1	1	B1X6S1		0	0.001236	3	1412.82	-1.27844	24.5035	0
	High	TGSLNLYVmDLASGQIR	85	1	1	B1X6S1	M9(Oxidation)	0	0.02255	2	1853.94	-1.89962	28.5076	0
	High	ARLPATDGQVKFPAWSPYL	1	1	1	B1X6S1		0	0.004964	2	2117.11	-3.9037	26.8616	2
	High	HNGAPAFSPDGSKLAFALSK	2	1	1	B1X6S1		0	0.02998	2	2015.03	-3.09345	22.7338	1
	High	ITWEGSQNQDADVSSDGK	2	1	1	B1X6S1		0	0.007216	3	1936.85	-0.140732	19.2148	0
	High	TRIAYVVQTNGGQFPYELR	1	1	1	B1X6S1		0	0.002021	3	2212.15	-2.16439	23.9269	1
	High	YAGHTASDEVFEKLTGIKGAFR	4	1	1	B1X6S1		0	0.004965	3	2397.22	-0.593754	24.4809	2
	High	YAGHTASDEVFEK	10	1	1	B1X6S1		0	0.01454	2	1453.66	-0.406027	16.9605	0
	High	FmVmVSSNGGQQHIAK	3	1	1	B1X6S1	M2(Oxidation); M4(Oxidation)	0	0.01069	2	1765.83	-1.30446	17.9616	0
	High	SPQPLmSPAWSPDGSKLAYVTFESGR	1	1	1	B1X6S1	M6(Oxidation)	0	0.0478	3	2824.35	-2.53093	25.148	1
	High	LPATDGQVKFPAWSPYL	4	1	1	B1X6S1		0	0.01001	2	1889.97	-4.47218	28.6773	1
	High	LAFALSKTGSLNLYVmDLASGQIR	1	1	1	B1X6S1	M16(Oxidation)	0	0.002319	3	2584.38	-1.79103	27.6052	1
	High	TGSLNLYVMDLASGQIR	2	1	1	B1X6S1		0	0.004445	3	1837.95	-0.339851	27.9038	0
	High	HNGAPAFSPDGSK	2	1	1	B1X6S1		0	0.01683	2	1284.59	-2.05317	16.3846	0
	High	ITWEGSQNQDADVSSDGKFmVMVSSNGGQQHIAK	1	1	1	B1X6S1	M20(Oxidation)	0	0.1005	4	3667.65	-6.62675	20.7996	1
	High	VSDYDGYNQFVVHR	13	1	1	B1X6S1		0	0.05088	2	1698.79	-1.11695	20.551	0
	High	LAYVTFESGR	31	1	1	B1X6S1		0	0.01448	2	1142.58	-3.04337	23.024	0
	High	IAYVVQTNGGQFPYELRVSDYDGYNQFVVHR	1	1	1	B1X6S1		0	0.06221	4	3634.76	-3.85013	25.7811	1
	High	SNNTEPTWFPDSQNLAFTSDQAGRPQVYK	4	1	1	B1X6S1		0	0.06762	3	3298.54	-1.27921	25.0434	0
	High	LAYVTFESGRSALVIQTLANGAVR	1	1	1	B1X6S1		0	0.05567	3	2536.38	-4.48871	26.9198	1
	High	NSGKFNPLDR	4	1	1	B1X6S1		0	0.09479	2	1147.58	-0.96125	51.9957	1
	High	ARLPATDGQVK	4	1	1	B1X6S1		0	0.1017	2	1155.64	-4.00736	16.0042	1
	High	VNINGGAPQR	4	1	1	B1X6S1		0	0.03569	2	1025.55	-0.920688	15.8908	0
	High	LPATDGQVK	3	1	1	B1X6S1		0	0.1003	2	928.508	-1.96885	17.4106	0
	High	SALVIQTLANGAVRQVASFPR	1	1	1	B1X6S1		0	0.002514	3	2198.23	-4.69631	27.4689	1
	High	VNKQWLR	1	1	1	B1X6S1		0	0.03089	3	943.547	-0.621366	17.63	1
	High	LTGIKGAFR	1	1	1	B1X6S1		0	0.1135	3	962.579	1.28832	18.8554	1
	High	LAFALSK	2	1	1	B1X6S1		0.002	0.1417	2	749.454	-1.90953	22.2788	0
	High	QVASFPR	2	1	1	B1X6S1		0.004	0.2507	2	804.432	-5.43108	51.7698	0
	High	FPAWSPYL	1	1	1	B1X6S1		0.004	0.1855	2	980.484	-3.86342	29.9751	0
	High	QVTDGR	2	1	1	B1X6S1		0.004	0.2291	2	675.342	-0.682568	14.3137	0
	High	FNPLDR	1	1	1	B1X6S1		0.006	0.2731	2	761.393	-1.21653	19.6549	0
446967036	MULTISPECIES: bifunctional glucose-1-phosphatase/inositol phosphatase [Escherichia]	187.958	77	1	30	30	55	413	45.7439	6.02393	Glucose-1-Phosphatase (P19926)
	A2	Sequence	# PSMs	# Proteins	# Protein Groups	Protein Group Accessions	Modifications	q-Value	PEP	Charge	MH+ [Da]	ΔM [ppm]	RT [min]	# Missed Cleavages
	High	mGTmDPTFNPVITDDSAAFSEQAVAAmEK	1	1	1	446967036	M1(Oxidation); M4(Oxidation); M27(Oxidation)	0	0.006344	3	3122.36	-0.771482	24.8536	0
	High	ITVLVGHDSNIASLLTALDFKPYQLHDQNER	3	1	1	446967036		0	0.0009961	4	3507.83	3.18715	28.3787	0
	High	VGNSLVDAFTLQYYEGFPmDQVAWGEIK	2	1	1	446967036	M19(Oxidation)	0	0.001475	3	3193.51	-3.60699	30.2885	0
	High	LLEQIVNYKDSPAcK	2	1	1	446967036	C14(Carbamidomethyl)	0	0.02269	2	1777.91	-1.94187	21.2499	1
	High	DLmKIEYVYQSAEQLR	2	1	1	446967036	M3(Oxidation)	0	0.01949	2	2001.99	-1.29724	24.2979	1
	High	LKNGYQDSLFTSPEVAR	2	1	1	446967036		0	0.02011	2	1924.97	-4.07167	21.9275	1
	High	SGEcPPPDTVYAYANSLQR	2	1	1	446967036	C4(Carbamidomethyl)	0	0.003558	2	2124.96	-2.84478	23.0352	0
	High	NGYQDSLFTSPEVAR	2	1	1	446967036		0	0.00474	2	1683.79	-1.99454	23.2087	0
	High	mGTmDPTFNPVITDDSAAFSEQAVAAmEKELSK	2	1	1	446967036	M1(Oxidation); M4(Oxidation); M27(Oxidation)	0	0.02782	3	3579.6	-5.31297	25.3639	1
	High	IEYVYQSAEQLR	2	1	1	446967036		0	0.03534	2	1498.75	-1.68478	21.5983	0
	High	TVATAQFFITGAFPGcDIHVHHQEK	3	1	1	446967036	C16(Carbamidomethyl)	0	0.0347	5	2811.36	-1.71493	24.4735	0
	High	ANRDLmKIEYVYQSAEQLR	2	1	1	446967036	M6(Oxidation)	0	0.01469	3	2343.17	-2.2417	23.2109	2
	High	NADALTLQAPAQR	3	1	1	446967036		0	0.01401	3	1368.72	-1.88363	20.1551	0
	High	VTLELSGcPIDANGFcPMDKFDR	2	1	1	446967036	C8(Carbamidomethyl); C16(Carbamidomethyl)	0	0.01291	3	2642.2	-2.06771	25.6865	1
	High	ELSKLQLTDSYK	2	1	1	446967036		0	0.03975	2	1424.76	-3.04939	20.1225	1
	High	QQcSLVDGKNTFSAK	3	1	1	446967036	C3(Carbamidomethyl)	0	0.01862	2	1682.81	-2.04139	18.3649	1
	High	YQQEPGVSGPLK	1	1	1	446967036		0	0.04283	2	1302.67	-1.42133	18.5163	0
	High	ALVTDRTSAPK	1	1	1	446967036		0	0.05433	2	1158.65	-1.17499	15.6996	1
	High	LLEQIVNYKDSPAcKEK	3	1	1	446967036	C14(Carbamidomethyl)	0	0.006279	3	2035.05	0.127993	20.3199	2
	High	NVAKPLVSYIDK	2	1	1	446967036		0	0.04315	2	1346.76	-2.27448	20.9523	0
	High	EKQQcSLVDGKNTFSAK	1	1	1	446967036	C5(Carbamidomethyl)	0	0.03953	3	1939.95	-2.09069	17.225	2
	High	LLEQIVNYK	1	1	1	446967036		0.002	0.1507	2	1119.64	-3.01216	22.5467	0
	High	VTLELSGcPIDANGFcPmDKFDR	1	1	1	446967036	C8(Carbamidomethyl); C16(Carbamidomethyl); M18(Oxidation)	0.002	0.1577	3	2658.19	-3.47168	24.5319	1
	High	GGVLEVYmGHYmR	1	1	1	446967036	M8(Oxidation); M12(Oxidation)	0.002	0.1429	2	1543.7	-2.35068	20.222	0
	High	mGTmDPTFNPVITDDSAAFSEQAVAAmEKELSKLQLTDSYK	1	1	1	446967036	M1(Oxidation); M4(Oxidation); M27(Oxidation)	0.004	0.2423	4	4528.1	-3.10477	26.9428	2
	High	EKQQcSLVDGK	1	1	1	446967036	C5(Carbamidomethyl)	0.004	0.1743	2	1291.63	-0.838335	15.5221	1
	High	EWLAEQGmVK	1	1	1	446967036	M8(Oxidation)	0.004	0.1971	2	1206.58	-0.473728	20.3874	0
	High	VLNEAVK	1	1	1	446967036		0.004	0.2162	2	772.454	-2.7187	16.0004	0
	High	LQLTDSYK	3	1	1	446967036		0.004	0.2162	2	967.51	1.00599	18.9837	0
	High	QQcSLVDGK	1	1	1	446967036	C3(Carbamidomethyl)	0.004	0.2524	2	1034.49	-2.46585	16.2127	0
	High	IVFQR	1	1	1	446967036		0.004	0.1892	2	662.396	-3.17398	18.2567	0
660510335	serine endoprotease [Escherichia coli Nissle 1917]	177.244	66.24	1	32	32	50	474	49.3085	8.55811	DegP (P0C0V0)
	A2	Sequence	# PSMs	# Proteins	# Protein Groups	Protein Group Accessions	Modifications	q-Value	PEP	Charge	MH+ [Da]	ΔM [ppm]	RT [min]	# Missed Cleavages
	High	FmALGSGVIIDADKGYVVTNNHVVDNATVIK	3	1	1	660510335	M2(Oxidation)	0	0.0947	3	3276.69	-1.74842	24.2647	1
	High	QVNVNLELQQSSQNQVDSSTIFNGIEGAEmSNK	1	1	1	660510335	M30(Oxidation)	0	0.02168	3	3624.71	-0.546881	25.4628	0
	High	mADSDALRVGDYTVAIGNPFGLGETVTSGIVSALGR	2	1	1	660510335	M1(Oxidation)	0	0.0073	3	3625.81	-3.15882	31.6173	1
	High	SGLNAENYENFIQTDAAINR	2	1	1	660510335		0	0.02404	2	2240.05	-4.13818	24.5363	0
	High	DGKQVNVNLELQQSSQNQVDSSTIFNGIEGAEmSNK	2	1	1	660510335	M33(Oxidation)	0	0.08233	3	3924.84	-3.07567	24.6693	1
	High	VGDYTVAIGNPFGLGETVTSGIVSALGR	4	1	1	660510335		0	0.001625	4	2750.43	-3.77811	32.2544	0
	High	RGELGImGTELNSDLAK	2	1	1	660510335	M7(Oxidation)	0	0.006664	3	1819.92	-2.06619	21.0309	1
	High	AGDVITSLNGKPISSFAALR	2	1	1	660510335		0	0.002565	2	2017.1	-2.32827	24.7859	0
	High	GELGImGTELNSDLAK	1	1	1	660510335	M6(Oxidation)	0	0.01974	2	1663.82	-1.45408	22.3953	0
	High	NLTSQmVEYGQVK	1	1	1	660510335	M6(Oxidation)	0	0.01811	2	1512.74	-0.370804	18.7768	0
	High	KGDVIIGANQQAVK	2	1	1	660510335		0	0.02542	2	1440.82	-0.027186	17.4943	1
	High	KVLDSKPSVLALNIQR	2	1	1	660510335		0	0.003859	3	1781.06	-2.43594	21.4426	1
	High	GAFVSQVLPNSSAAK	1	1	1	660510335		0	0.01835	2	1475.78	-3.0709	21.5631	0
	High	VLDSKPSVLALNIQR	2	1	1	660510335		0	0.02158	3	1652.96	-3.9175	22.6291	0
	High	GDVIIGANQQAVK	1	1	1	660510335		0	0.04857	2	1312.72	0.806537	19.048	0
	High	GKDQGVVVNNVK	2	1	1	660510335		0	0.07622	2	1256.7	-0.343123	15.7762	1
	High	VmPSVVSINVEGSTTVNTPR	2	1	1	660510335	M2(Oxidation)	0	0.006103	3	2103.07	-1.52764	22.1891	0
	High	FmALGSGVIIDADK	1	1	1	660510335	M2(Oxidation)	0	0.01966	2	1452.73	-6.2899	23.7585	0
	High	NLTSQmVEYGQVKR	3	1	1	660510335	M6(Oxidation)	0	0.02412	2	1668.83	-1.97279	17.6102	1
	High	SDIALIQIQNPK	1	1	1	660510335		0	0.05669	2	1339.75	-2.87613	23.2162	0
	High	DQGVVVNNVK	1	1	1	660510335		0	0.09093	2	1071.58	-0.644302	16.9934	0
	High	AQVGTmPVGSK	1	1	1	660510335	M6(Oxidation)	0	0.03041	2	1090.56	1.57958	15.3038	0
	High	GYVVTNNHVVDNATVIK	1	1	1	660510335		0	0.109	3	1842.97	-2.04295	19.8444	0
	High	TGTPAAQIGLKK	2	1	1	660510335		0	0.03931	2	1184.7	-0.872148	17.2924	1
	High	AQVGTmPVGSKLTLGLLR	1	1	1	660510335	M6(Oxidation)	0	0.08994	3	1857.06	-2.34378	24.3086	1
	High	GDSTIYLLmQ	1	1	1	660510335	M9(Oxidation)	0.002	0.1514	2	1156.55	-2.7691	25.0189	0
	High	LTLGLLRDGK	1	1	1	660510335		0.004	0.1767	2	1085.66	-3.71884	22.4002	1
	High	VQLSDGR	1	1	1	660510335		0.004	0.2529	2	774.412	1.69091	15.6867	0
	High	NIAELRK	1	1	1	660510335		0.004	0.1882	2	843.503	-2.42938	15.9909	1
	High	TGTPAAQIGLK	1	1	1	660510335		0.004	0.1823	2	1056.6	-0.516423	19.3563	0
	High	VLDSKPSVLALNIQRGDSTIYLLmQ	1	1	1	660510335	M24(Oxidation)	0.007	0.287	3	2790.5	-3.4566	26.5931	1
	High	NIAELR	1	1	1	660510335		0.007	0.2765	2	715.409	-0.903097	18.073	0
660511075	membrane protein [Escherichia coli Nissle 1917]	123.992	70.86	2	22	22	35	350	37.4979	6.16357	OmpA (P0A911)
	A2	Sequence	# PSMs	# Proteins	# Protein Groups	Protein Group Accessions	Modifications	q-Value	PEP	Charge	MH+ [Da]	ΔM [ppm]	RT [min]	# Missed Cleavages
	High	ANVPGGASFKDHDTGVSPVFAGGVEYAITPEIATR	2	2	1	660511075		0	0.03303	3	3530.75	-1.41444	25.1628	1
	High	FGQGEVAPVVAPAPAPAPEVQTK	2	2	1	660511075		0	0.009184	2	2260.19	-1.20061	21.9056	0
	High	GmGESNPVTGNTcDNVK	6	2	1	660511075	M2(Oxidation); C13(Carbamidomethyl)	0	0.01747	2	1795.75	-2.33226	16.8463	0
	High	IGSDAYNQALSER	1	2	1	660511075		0	0.02997	2	1423.68	0.221154	19.1613	0
	High	DHDTGVSPVFAGGVEYAITPEIATR	1	2	1	660511075		0	0.004129	3	2602.27	-3.33622	26.0462	0
	High	ATLKPEGQAALDQLYSQLSNLDPK	3	2	1	660511075		0	0.02042	3	2600.35	-2.81959	27.5745	0
	High	mPYKGDNINGAYK	2	2	1	660511075	M1(Oxidation)	0	0.09396	2	1486.7	-2.56945	16.1429	1
	High	LGYPITDDLDIYTR	1	2	1	660511075		0	0.008929	2	1654.83	-3.02944	26.1983	0
	High	DGSVVVLGYTDR	1	2	1	660511075		0	0.06259	2	1280.65	-1.08163	22.2768	0
	High	AALIDcLAPDR	1	2	1	660511075	C6(Carbamidomethyl)	0	0.02798	2	1214.62	-1.55422	22.8416	0
	High	RAQSVVDYLISK	2	2	1	660511075		0	0.08217	3	1378.77	-2.24769	23.4441	1
	High	AQSVVDYLISK	1	2	1	660511075		0	0.07978	2	1222.66	-2.83566	24.8758	0
	High	SDVLFTFNK	1	2	1	660511075		0	0.07292	2	1070.55	-1.86921	24.6277	0
	High	AALIDcLAPDRRVEIEVK	2	2	1	660511075	C6(Carbamidomethyl)	0	0.01543	3	2068.11	-3.98992	22.9543	2
	High	IGSDAYNQALSERR	2	2	1	660511075		0	0.01493	3	1579.78	0.0845404	18.0236	1
	High	ANVPGGASFK	1	2	1	660511075		0	0.09677	2	947.493	-1.61768	17.7483	0
	High	AQGVQLTAK	1	2	1	660511075		0	0.1132	2	915.527	1.34881	16.7533	0
	High	GIKDVVTQPQA	1	2	1	660511075		0.001	0.1327	2	1155.64	1.28238	18.6974	1
	High	LGGMVWR	1	2	1	660511075		0.002	0.1587	2	818.432	-3.08282	22.3558	0
	High	LEYQWTNNIGDAHTIGTRPDNGmLSLGVSYR	1	2	1	660511075	M23(Oxidation)	0.004	0.2178	4	3494.67	-2.15203	24.0574	0
	High	VEIEVK	1	2	1	660511075		0.008	0.296	2	716.419	-0.0704323	17.9839	0
	High	RVEIEVK	1	2	1	660511075		0.009	0.3049	2	872.522	1.77842	16.9523	1
660510796	rare lipoprotein A [Escherichia coli Nissle 1917]	119.034	46.41	1	14	14	32	362	37.5289	5.73193	Rare lipoportein A (P10100)
	A2	Sequence	# PSMs	# Proteins	# Protein Groups	Protein Group Accessions	Modifications	q-Value	PEP	Charge	MH+ [Da]	ΔM [ppm]	RT [min]	# Missed Cleavages
	High	VRIDPIIVAQDGSLSGPGmAcTTVAK	2	1	1	660510796	M19(Oxidation); C21(Carbamidomethyl)	0	0.001047	3	2672.37	-2.9771	23.0642	1
	High	IDPIIVAQDGSLSGPGmAcTTVAK	5	1	1	660510796	M17(Oxidation); C19(Carbamidomethyl)	0	0.009543	2	2417.19	-6.80212	23.8379	0
	High	FEPLNATANQDYQR	3	1	1	660510796		0	0.001725	3	1666.78	-0.704588	20.3596	0
	High	VRIDPIIVAQDGSLSGPGMAcTTVAK	2	1	1	660510796	C21(Carbamidomethyl)	0	0.01802	3	2656.37	-3.5077	24.3512	1
	High	LQTEAQLQSFITTAQ	3	1	1	660510796		0	0.02958	2	1678.86	-3.07151	25.8198	0
	High	QTYALPAPPDLSGGAGTSSVPVPQGDILPVSNSTLK	2	1	1	660510796		0	0.06412	3	3534.82	-4.36384	26.5739	0
	High	AQQYQQQLGQK	5	1	1	660510796		0	0.0965	2	1319.67	-0.691217	16.3642	0
	High	ITNLANGR	1	1	1	660510796		0	0.1087	2	858.479	-0.636016	16.0733	0
	High	IQLGPFASKAEASTLQQR	1	1	1	660510796		0	0.0194	3	1945.05	-0.740371	22.5733	1
	High	SYKIVQDPSR	1	1	1	660510796		0	0.09057	2	1192.63	-0.182591	16.7409	1
	High	AAADRLNTSNNTK	2	1	1	660510796		0	0.06145	3	1375.69	0.212166	14.737	1
	High	IVQDPSR	1	1	1	660510796		0.001	0.1373	2	814.442	0.871942	14.8501	0
	High	IQLGPFASK	1	1	1	660510796		0.004	0.2222	2	960.547	-4.09185	23.0995	0
	High	INDRGPYGNDR	2	1	1	660510796		0.004	0.2021	3	1276.6	-1.69875	15.1893	1
	High	INDRGPYGNDRVISLSR	1	1	1	660510796		0.007	0.2878	3	1932	-1.67875	19.3857	2
660512894	lipoprotein NlpD [Escherichia coli Nissle 1917]	103.112	34.56	2	20	20	31	379	40.1684	9.51025	NlpD (P0ADA3)
	A2	Sequence	# PSMs	# Proteins	# Protein Groups	Protein Group Accessions	Modifications	q-Value	PEP	Charge	MH+ [Da]	ΔM [ppm]	RT [min]	# Missed Cleavages
	High	VIETFGASEGGNKGIDIAGSK	2	2	1	660512894		0	0.003459	2	2050.04	-4.30078	20.856	1
	High	GDTLFYIAWITGNDFR	1	2	1	660512894		0	0.00614	2	1888.92	0.968231	31.5226	0
	High	GIDIAGSKGQAIIATADGR	3	2	1	660512894		0	0.001827	2	1813.97	-2.43866	21.2525	1
	High	VIETFGASEGGNKGIDIAGSKGQAIIATADGR	2	2	1	660512894		0	0.01103	4	3103.6	-1.82921	22.4808	2
	High	GQAIIATADGRVVYAGNALR	2	2	1	660512894		0	0.005701	3	2016.09	-5.32594	22.0913	1
	High	KGDTLFYIAWITGNDFR	1	2	1	660512894		0	0.00683	3	2017.02	-1.00596	29.6493	1
	High	GIDIAGSKGQAIIATADGRVVYAGNALR	3	2	1	660512894		0	0.002737	4	2757.49	-4.20486	23.7397	2
	High	HNDDYLSAYAHNDTmLVR	2	2	1	660512894	M15(Oxidation)	0	0.002993	3	2150.96	-0.26863	20.7394	0
	High	VIETFGASEGGNK	2	2	1	660512894		0	0.01197	2	1308.64	-0.44905	18.8273	0
	High	KGDTLFYIAWITGNDFRDLAQR	1	2	1	660512894		0	0.02435	3	2600.32	-3.07238	30.1409	2
	High	HNDDYLSAYAHNDTmLVREQQEVK	1	2	1	660512894	M15(Oxidation)	0	0.01956	4	2892.32	-0.0450574	20.336	1
	High	IATmGSTGTSSTR	3	2	1	660512894	M4(Oxidation)	0	0.01403	2	1285.6	-0.888862	14.3972	0
	High	GQAIIATADGR	1	2	1	660512894		0	0.05777	2	1072.57	-3.16688	17.6026	0
	High	VVYAGNALR	1	2	1	660512894		0	0.04072	2	962.542	-0.0370419	18.5145	0
	High	GYGNLIIIK	1	2	1	660512894		0	0.116	2	990.598	-0.459703	24.1519	0
	High	GIDIAGSK	1	2	1	660512894		0	0.1082	2	760.418	-2.67746	17.4987	0
	High	GSYSGSTYTVKK	1	2	1	660512894		0.001	0.1262	3	1277.64	-1.35377	15.5166	1
	High	GSYSGSTYTVK	1	2	1	660512894		0.002	0.1647	2	1149.54	0.869206	16.7076	0
	High	AGQKIATmGSTGTSSTR	1	2	1	660512894	M8(Oxidation)	0.002	0.1436	3	1669.82	-0.315973	14.7107	1
	High	QYGNIPK	1	2	1	660512894		0.004	0.2135	2	819.434	-2.29757	16.548	0
A7ZJA8	Succinate--CoA ligase [ADP-forming] subunit beta OS=Escherichia coli O139:H28 (strain E24377A / ETEC) GN=sucC PE=3 SV=1 - [SUCC_ECO24]	89.495	61.34	1	19	19	26	388	41.3667	5.51611
	A2	Sequence	# PSMs	# Proteins	# Protein Groups	Protein Group Accessions	Modifications	q-Value	PEP	Charge	MH+ [Da]	ΔM [ppm]	RT [min]	# Missed Cleavages
	High	cDLIADGIIGAVAEVGVNVPVVVR	2	1	1	A7ZJA8	C1(Carbamidomethyl)	0	0.0004108	3	2435.32	-3.93787	31.5537	0
	High	GLTDAAQQVVAAVEGK	2	1	1	A7ZJA8		0	0.01091	2	1556.82	-2.6022	27.3527	0
	High	IFmGLATIFLER	1	1	1	A7ZJA8	M3(Oxidation)	0	0.008946	2	1426.77	-1.16381	29.712	0
	High	LHGGEPANFLDVGGGATK	3	1	1	A7ZJA8		0	0.009633	2	1739.87	-2.85238	21.8729	0
	High	VALDPLTGPmPYQGR	2	1	1	A7ZJA8	M10(Oxidation)	0	0.008972	2	1630.82	-4.48073	22.9292	0
	High	DLALIEINPLVITK	1	1	1	A7ZJA8		0	0.01248	2	1551.93	-1.01272	29.6207	0
	High	LADSGLNIIAAK	1	1	1	A7ZJA8		0	0.01068	2	1185.68	-3.86655	22.6635	0
	High	KLADSGLNIIAAK	2	1	1	A7ZJA8		0	0.05647	2	1313.77	-3.30318	21.326	1
	High	LVTYQTDANGQPVNQILVEAATDIAK	1	1	1	A7ZJA8		0	0.01245	3	2772.44	-1.41973	28.2787	0
	High	LGADGNALFR	1	1	1	A7ZJA8		0	0.0169	2	1033.54	-3.12234	21.9951	0
	High	LGADGNALFRQPDLR	1	1	1	A7ZJA8		0	0.09118	3	1642.86	-2.27193	22.4031	1
	High	AVLVNIFGGIVR	1	1	1	A7ZJA8		0	0.02806	2	1257.76	-3.95648	28.7612	0
	High	LEGNNAELGAK	1	1	1	A7ZJA8		0	0.04425	2	1115.57	-0.593649	16.2632	0
	High	QGDLIcLDGK	1	1	1	A7ZJA8	C6(Carbamidomethyl)	0	0.1015	2	1118.55	-2.09347	21.5194	0
	High	YGLPAPVGYAcTTPR	1	1	1	A7ZJA8	C11(Carbamidomethyl)	0	0.009161	2	1622.8	-1.42131	22.5929	0
	High	LVQQFTK	1	1	1	A7ZJA8		0	0.07416	2	863.497	-1.81293	17.5009	0
	High	IILSDDKVK	2	1	1	A7ZJA8		0	0.07538	2	1030.61	-0.863933	17.706	1
	High	VAEETPHLIHK	1	1	1	A7ZJA8		0	0.1039	3	1273.69	3.50934	16.5541	0
	High	ELYLGAVVDR	1	1	1	A7ZJA8		0.001	0.1245	2	1134.61	-4.08592	23.6923	0
	A2	Sequence	# PSMs	# Proteins	# Protein Groups	Protein Group Accessions	Modifications	q-Value	PEP	Charge	MH+ [Da]	ΔM [ppm]	RT [min]	# Missed Cleavages
	High	LGEHNIDVLEGNEQFINAAK	5	1	1	P00761 SWISS-PROT:P00761		0	0.003476	3	2211.1	-1.39929	23.4764	0
	High	IITHPNFNGNTLDNDImLIK	3	1	1	P00761 SWISS-PROT:P00761	M17(Oxidation)	0	0.008336	3	2299.17	-1.69518	24.7098	0
	High	IITHPNFNGNTLDNDIMLIK	7	1	1	P00761 SWISS-PROT:P00761		0	0.04596	2	2283.18	-2.05704	25.5822	0
	High	LSSPATLNSR	4	1	1	P00761 SWISS-PROT:P00761		0	0.03375	2	1045.56	-2.37812	17.3439	0
	High	VATVSLPR	25	1	1	P00761 SWISS-PROT:P00761		0	0.06793	2	842.509	-0.463494	19.368	0
	High	IITHPNFNGNTLDNDImLIKLSSPATLNSR	4	1	1	P00761 SWISS-PROT:P00761	M17(Oxidation)	0.004	0.1748	4	3325.71	-2.99666	27.4528	1
A1AFB0	Phosphoglycerate kinase OS=Escherichia coli O1:K1 / APEC GN=pgk PE=3 SV=1 - [PGK_ECOK1]	67.2364	59.69	2	16	16	22	387	41.0926	5.22412
	A2	Sequence	# PSMs	# Proteins	# Protein Groups	Protein Group Accessions	Modifications	q-Value	PEP	Charge	MH+ [Da]	ΔM [ppm]	RT [min]	# Missed Cleavages
	High	FADVAcAGPLLAAELDALGK	3	2	1	A1AFB0	C6(Carbamidomethyl)	0	0.0008971	3	2002.03	-2.61537	29.6101	0
	High	SVNDVKADEQILDIGDASAQELAEILK	1	2	1	A1AFB0		0	0.006521	3	2884.47	-2.09775	30.1554	1
	High	ADEQILDIGDASAQELAEILK	1	2	1	A1AFB0		0	0.003067	3	2242.14	-2.97996	30.4453	0
	High	LVKDYLDGVDVAEGELVVLENVR	1	2	1	A1AFB0		0	0.01232	3	2544.35	-3.07261	28.7649	1
	High	VATEFSETAPATLK	1	2	1	A1AFB0		0	0.00506	2	1464.75	-2.34512	20.6626	0
	High	LLTTcNIPVPSDVR	1	2	1	A1AFB0	C5(Carbamidomethyl)	0	0.0133	2	1584.84	-2.77099	23.0264	0
	High	YAALcDVFVmDAFGTAHR	1	2	1	A1AFB0	C5(Carbamidomethyl); M10(Oxidation)	0	0.01849	3	2059.93	-4.4657	26.5029	0
	High	IADQLIVGGGIANTFIAAQGHDVGK	1	2	1	A1AFB0		0	0.009485	3	2465.31	-2.54103	26.3681	0
	High	SLYEADLVDEAKR	2	2	1	A1AFB0		0	0.03473	2	1508.76	-1.60386	20.7864	1
	High	ADLNVPVKDGK	2	2	1	A1AFB0		0	0.02639	2	1155.64	-1.15577	17.1701	1
	High	mTDLDLAGKR	2	2	1	A1AFB0	M1(Oxidation)	0	0.04386	2	1135.58	-1.80277	17.4592	1
	High	ALKEPARPmVAIVGGSK	2	2	1	A1AFB0	M9(Oxidation)	0	0.05492	4	1739.97	-5.25078	18.2893	1
	High	VLPAVAmLEER	1	2	1	A1AFB0	M7(Oxidation)	0	0.02234	2	1243.67	-2.06919	23.2822	0
	High	LTVLDSLSK	1	2	1	A1AFB0		0	0.02712	2	975.568	-4.5058	22.9206	0
	High	DKLSNPVR	1	2	1	A1AFB0		0.004	0.2462	2	928.52	-1.70539	15.7305	1
	High	ASLPTIELALK	1	2	1	A1AFB0		0.004	0.2075	2	1155.69	-3.06264	25.814	0
Q8CVW1	Outer membrane protein C OS=Escherichia coli O6:H1 (strain CFT073 / ATCC 700928 / UPEC) GN=ompC PE=1 SV=1 - [OMPC_ECOL6]	62.1863	41.6	1	13	15	17	375	41.1999	4.83057
	A2	Sequence	# PSMs	# Proteins	# Protein Groups	Protein Group Accessions	Modifications	q-Value	PEP	Charge	MH+ [Da]	ΔM [ppm]	RT [min]	# Missed Cleavages
	High	NYDDEDILKYVDVGATYYFNK	2	1	1	Q8CVW1		0	0.005616	3	2545.17	-3.02796	28.158	1
	High	YDANNIYLAAQYTQTYNATR	1	1	1	Q8CVW1		0	0.03181	2	2354.1	-1.04447	24.0247	0
	High	VDGLHYFSDDKSVDGDQTYmR	2	1	1	Q8CVW1	M20(Oxidation)	0	0.03626	3	2464.07	-0.59349	20.4374	1
	High	YVDVGATYYFNK	1	3	2	Q8CVW1;660511374		0	0.008344	2	1439.68	-3.00354	23.0076	0
	High	AQNFEAVAQYQFDFGLRPSVAYLQSK	1	3	2	Q8CVW1;660511374		0	0.01274	3	2977.48	-2.76136	27.2457	0
	High	NmSTYVDYKINLLDDNQFTR	1	1	1	Q8CVW1	M2(Oxidation)	0	0.0167	3	2466.16	-1.07583	24.8837	1
	High	AAGINTDDIVALGLVYQF	1	1	1	Q8CVW1		0	0.03735	3	1879.98	-2.63806	32.0203	0
	High	INLLDDNQFTR	1	1	1	Q8CVW1		0	0.03872	2	1348.68	-1.64167	24.1117	0
	High	SVDGDQTYmR	1	1	1	Q8CVW1	M9(Oxidation)	0	0.06426	2	1187.5	-1.82746	15.3908	0
	High	VGSLGWANK	1	1	1	Q8CVW1		0	0.1059	2	931.495	-5.0023	20.0673	0
	High	NLGVVAGR	1	1	1	Q8CVW1		0	0.0727	2	785.463	0.408758	17.8304	0
	High	NYDDEDILK	1	1	1	Q8CVW1		0.001	0.1202	2	1124.51	-0.745281	20.517	0
	High	NmSTYVDYK	1	1	1	Q8CVW1	M2(Oxidation)	0.002	0.1451	2	1136.49	-1.10124	17.1765	0
	High	GKNLGVVAGR	1	1	1	Q8CVW1		0.002	0.1459	3	970.574	-5.70454	15.985	1
	High	FQDIGSFDYGR	1	1	1	Q8CVW1		0.004	0.2312	2	1304.59	-3.10125	22.6986	0
660513476	serine endoprotease DegQ [Escherichia coli Nissle 1917]	58.411	42.86	1	11	11	15	455	47.2172	5.94775
	A2	Sequence	# PSMs	# Proteins	# Protein Groups	Protein Group Accessions	Modifications	q-Value	PEP	Charge	MH+ [Da]	ΔM [ppm]	RT [min]	# Missed Cleavages
	High	VGDFAVAVGNPFGLGQTATSGIISALGR	4	1	1	660513476		0	0.0007149	3	2675.41	-3.6176	30.5887	0
	High	LIGSDDQSDIALLQIQNPSK	1	1	1	660513476		0	0.007421	2	2155.12	-3.11912	25.2216	0
	High	SGLNLEGLENFIQTDASINR	2	1	1	660513476		0	0.01163	2	2191.1	0.053577	29.0269	0
	High	VLAAKPAIIALQIVR	1	1	1	660513476		0	0.002913	3	1576.03	-3.54535	25.7463	0
	High	FFGDDLPDQPAQPFEGLGSGVIINANK	1	1	1	660513476		0	0.025	3	2846.4	-1.07529	27.9921	0
	High	GSPAAQAGLQKDDVIIGVNR	1	1	1	660513476		0	0.0196	3	2009.07	-3.76336	20.8939	1
	High	GAFVSEVLPGSGSAK	1	1	1	660513476		0	0.01403	2	1405.73	-1.9289	22.4784	0
	High	LTQIAIADSDKLR	1	1	1	660513476		0	0.02336	3	1443.82	-0.583015	20.4242	1
	High	TLAQQLIDFGEIKR	1	1	1	660513476		0	0.05096	3	1631.91	-2.29194	26.073	1
	High	GYVLTNNHVINQAQK	1	1	1	660513476		0	0.04442	3	1698.89	-0.75165	18.7815	0
	High	AFNLDVQR	1	1	1	660513476		0.002	0.156	2	962.503	-2.95087	21.0685	0
	A2	Sequence	# PSMs	# Proteins	# Protein Groups	Protein Group Accessions	Modifications	q-Value	PEP	Charge	MH+ [Da]	ΔM [ppm]	RT [min]	# Missed Cleavages
	High	GGGGGGYGSGGSSYGSGGGSYGSGGGGGGGR	1	1	1	P04264		0	0.005135	3	2383.96	3.87779	16.1659	0
	High	THNLEPYFESFINNLR	2	1	1	P04264		0	0.009628	3	1993.97	-3.54702	28.2606	0
	High	FLEQQNQVLQTK	1	2	2	P04264;P35908		0	0.05476	2	1475.78	-3.55365	20.0051	0
	High	SLDLDSIIAEVK	1	1	1	P04264		0	0.05058	2	1302.71	-2.01064	27.9803	0
	High	YEELQITAGR	1	1	1	P04264		0	0.01409	2	1179.6	-1.41473	20.5254	0
	High	SKAEAESLYQSK	1	1	1	P04264		0	0.01792	2	1340.67	-1.03458	16.2151	1
	High	NKLNDLEDALQQAKEDLAR	1	1	1	P04264		0	0.04379	3	2184.12	-3.19847	26.3964	2
	High	TNAENEFVTIKK	3	1	1	P04264		0	0.04782	2	1393.73	-0.792549	18.902	1
	High	NKYEDEINKR	2	1	1	P04264		0	0.05506	3	1308.65	-2.16935	15.5254	2
	High	SKAEAESLYQSKYEELQITAGR	1	1	1	P04264		0	0.09626	4	2501.25	-2.65921	21.1988	2
	High	DVDGAYmTK	1	1	1	P04264	M7(Oxidation)	0	0.05755	2	1015.44	-1.82806	15.6517	0
	High	IEISELNR	1	2	2	P04264;P35908		0	0.1138	2	973.529	-2.29163	20.232	0
	High	SLNNQFASFIDKVR	1	1	1	P04264		0	0.009253	3	1638.86	-2.16243	25.5848	1
	High	LRSEIDNVKK	2	1	1	P04264		0.004	0.2582	3	1201.69	-0.478972	15.3199	2
660510904	acyl-CoA thioesterase [Escherichia coli Nissle 1917]	57.2706	28.57	1	8	8	14	427	45.9798	6.26514
	A2	Sequence	# PSMs	# Proteins	# Protein Groups	Protein Group Accessions	Modifications	q-Value	PEP	Charge	MH+ [Da]	ΔM [ppm]	RT [min]	# Missed Cleavages
	High	TLVTNSYIEGDVDIVSGR	2	1	1	660510904		0	0.004419	2	1937.98	-1.53669	24.7576	0
	High	TQQEAYVFAPATLSNIYYGFLAVNSR	3	1	1	660510904		0	0.007001	3	2923.46	-1.79984	31.6669	0
	High	QNTFFVTNSGVQNR	2	1	1	660510904		0	0.01217	2	1611.78	-2.15175	21.4638	0
	High	SLDVDANTNGQVVIR	2	1	1	660510904		0	0.009343	2	1600.82	-2.95782	20.9658	0
[truncated: 1,863 more rows]
